# Supplementary material for: Crystal structure of 2-chloro-1-(3-methyl-2,6-di­phenyl­piperidin-1-yl)ethanone
Source: Acta Crystallogr E Crystallogr Commun. 2015 Jan 28;71(Pt 2):o135–6. doi: 10.1107/S205698901500122X (PMC4384538; doi:10.1107/S205698901500122X)
Supplement: Supplementary file 1 [file e-71-0o135-sup1.cif]

##############################################################################
#                                                                            #
# This CIF contains the data in a paper accepted for publication in          #
# Acta Crystallographica Section E. It conforms to the requirements of       #
# Notes for Authors for Acta Crystallographica Section E, and has been       #
# peer reviewed under the auspices of the IUCr Commission on Journals.       #
#                                                                            #
# Full details of the Crystallographic Information File format               #
# are given in the paper "The Crystallographic Information File (CIF):       #
# a New Standard Archive File for Crystallography" by S. R. Hall, F. H.      #
# Allen and I. D. Brown [Acta Cryst. (1991), A47, 655-685].                  #
#                                                                            #
# The current version of the core CIF dictionary is obtainable from          #
# ftp://ftp.iucr.org/pub/cif_core.dic.                                       #
#                                                                            #
# Software is freely available for graphical display of the structure(s)     #
# in this CIF. For information consult the CIF software page                 #
# http://www.iucr.org/resources/cif/software.                                #
#                                                                            #
# This file may be used for bona fide research purposes within the           #
# scientific community so long as proper attribution is given to the journal # 
# article from which it was obtained.                                        #
#                                                                            #
##############################################################################
data_I
_audit_creation_method     SHELXL-97
_chemical_name_systematic
;
2-Chloro-1-(3-methyl-2,6-diphenylpiperidin-1-yl)ethanone
;
_chemical_name_common     ?
_chemical_formula_moiety     'C20 H22 Cl N O'
_chemical_formula_sum     'C20 H22 Cl N O'
_chemical_formula_iupac     'C20 H22 Cl N O'
_chemical_formula_weight     327.84
_chemical_melting_point     ?
_symmetry_cell_setting     monoclinic
_symmetry_space_group_name_H-M     'P 21/n'
_symmetry_space_group_name_Hall     '-P 2yn'
loop_
    _symmetry_equiv_pos_as_xyz
    'x, y, z'
    '-x+1/2, y+1/2, -z+1/2'
    '-x, -y, -z'
    'x-1/2, -y-1/2, z-1/2'
_cell_length_a     8.7146(3)
_cell_length_b     12.3963(4)
_cell_length_c     16.6117(6)
_cell_angle_alpha     90.00
_cell_angle_beta     101.523(2)
_cell_angle_gamma     90.00
_cell_volume     1758.37(10)
_cell_formula_units_Z     4
_cell_measurement_reflns_used     4353
_cell_measurement_theta_min     2.1
_cell_measurement_theta_max     28.2
_cell_measurement_temperature     293(2)
_exptl_crystal_description     block
_exptl_crystal_colour     colourless
_exptl_crystal_size_max     0.25
_exptl_crystal_size_mid     0.23
_exptl_crystal_size_min     0.23
_exptl_crystal_density_diffrn     1.238
_exptl_crystal_density_meas     ?
_exptl_crystal_density_method     'not measured'
_exptl_crystal_F_000     696
_exptl_absorpt_coefficient_mu     0.222
_exptl_absorpt_correction_type     multi-scan
_exptl_absorpt_process_details
;
(SADABS; Bruker, 2008)
;
_exptl_absorpt_correction_T_min     0.946
_exptl_absorpt_correction_T_max     0.950
_exptl_special_details     ?
_diffrn_ambient_temperature     293(2)
_diffrn_radiation_type     MoK\a
_diffrn_radiation_wavelength     0.71073
_diffrn_radiation_source     'fine-focus sealed tube'
_diffrn_radiation_monochromator     graphite
_diffrn_measurement_device_type     'Bruker APEXII CCD'
_diffrn_measurement_method     '\w and \f scan'
_diffrn_detector_area_resol_mean     ?
_diffrn_reflns_number     16473
_diffrn_reflns_av_R_equivalents     0.0258
_diffrn_reflns_av_sigmaI/netI     0.0234
_diffrn_reflns_theta_min     2.07
_diffrn_reflns_theta_max     28.23
_diffrn_reflns_theta_full     28.23
_diffrn_measured_fraction_theta_max     0.995
_diffrn_measured_fraction_theta_full     0.995
_diffrn_reflns_limit_h_min     -11
_diffrn_reflns_limit_h_max     11
_diffrn_reflns_limit_k_min     -16
_diffrn_reflns_limit_k_max     14
_diffrn_reflns_limit_l_min     -22
_diffrn_reflns_limit_l_max     16
_diffrn_standards_number     ?
_diffrn_standards_interval_count     ?
_diffrn_standards_interval_time     ?
_diffrn_standards_decay_%     ?
_refine_special_details
;
Refinement of <i>F</i>^2^ against ALL reflections. The weighted <i>R</i>-factor
<i>wR</i> and goodness of fit <i>S</i> are based on <i>F</i>^2^, conventional
<i>R</i>-factors <i>R</i> are based on <i>F</i>, with <i>F</i> set to zero for
negative <i>F</i>^2^. The threshold expression of <i>F</i>^2^ >
\s(<i>F</i>^2^) is used only for calculating <i>R</i>-factors(gt) <i>etc</i>.
and is not relevant to the choice of reflections for refinement.
<i>R</i>-factors based on <i>F</i>^2^ are statistically about twice as large
as those based on <i>F</i>, and <i>R</i>- factors based on ALL data will be
even larger.
;
_reflns_number_total     4353
_reflns_number_gt     3075
_reflns_threshold_expression     >2sigma(I)
_refine_ls_structure_factor_coef     Fsqd
_refine_ls_matrix_type     full
_refine_ls_R_factor_all     0.0720
_refine_ls_R_factor_gt     0.0503
_refine_ls_wR_factor_gt     0.1971
_refine_ls_wR_factor_ref     0.2363
_refine_ls_goodness_of_fit_ref     0.915
_refine_ls_restrained_S_all     0.915
_refine_ls_number_reflns     4353
_refine_ls_number_parameters     208
_refine_ls_number_restraints     0
_refine_ls_hydrogen_treatment     constr
_refine_ls_weighting_scheme     calc
_refine_ls_weighting_details
         'calc w=1/[\s^2^(Fo^2^)+(0.2000P)^2^+0.0000P] where P=(Fo^2^+2Fc^2^)/3'
_atom_sites_solution_hydrogens     geom
_atom_sites_solution_primary     direct
_atom_sites_solution_secondary     difmap
_refine_ls_shift/su_max     0.000
_refine_ls_shift/su_mean     0.000
_refine_diff_density_max     0.472
_refine_diff_density_min     -0.375
_refine_ls_extinction_method     none
_refine_ls_extinction_coef     ?
loop_
    _atom_type_symbol
    _atom_type_description
    _atom_type_scat_dispersion_real
    _atom_type_scat_dispersion_imag
    _atom_type_scat_source
    'C' 'C' 0.0033 0.0016
                         'International Tables Vol C Tables 4.2.6.8 and 6.1.1.4'
    'H' 'H' 0.0000 0.0000
                         'International Tables Vol C Tables 4.2.6.8 and 6.1.1.4'
    'N' 'N' 0.0061 0.0033
                         'International Tables Vol C Tables 4.2.6.8 and 6.1.1.4'
    'O' 'O' 0.0106 0.0060
                         'International Tables Vol C Tables 4.2.6.8 and 6.1.1.4'
    'Cl' 'Cl' 0.1484 0.1585
                         'International Tables Vol C Tables 4.2.6.8 and 6.1.1.4'
_computing_data_collection
;
APEX2 (Bruker, 2008)
;
_computing_cell_refinement
;
SAINT (Bruker, 2008)
;
_computing_data_reduction
;
SAINT (Bruker, 2008)
;
_computing_structure_solution
;
SHELXS97 (Sheldrick, 2008)
;
_computing_structure_refinement
;
SHELXL97 (Sheldrick, 2015)
;
_computing_molecular_graphics
;
ORTEP-3 for Windows (Farrugia, 2012)
;
_computing_publication_material
;
SHELXL97 (Sheldrick, 2015) and PLATON (Spek, 2009)
;
loop_
    _atom_site_type_symbol
    _atom_site_label
    _atom_site_fract_x
    _atom_site_fract_y
    _atom_site_fract_z
    _atom_site_U_iso_or_equiv
    _atom_site_adp_type
    _atom_site_calc_flag
    _atom_site_refinement_flags
    _atom_site_occupancy
    _atom_site_symmetry_multiplicity
    _atom_site_disorder_assembly
    _atom_site_disorder_group
    C C17 0.6269(2) 0.82630(15) 0.42412(12) 0.0533(5) Uani d . 1 1 . .
    H H17 0.6507 0.8995 0.4264 0.064 Uiso calc R 1 1 . .
    C C1 0.3083(2) 0.97610(15) 0.30256(11) 0.0498(4) Uani d . 1 1 . .
    C C2 0.2026(2) 0.88094(17) 0.31112(13) 0.0579(5) Uani d . 1 1 . .
    H H2A 0.1400 0.8972 0.3517 0.069 Uiso calc R 1 1 . .
    H H2B 0.2657 0.8177 0.3293 0.069 Uiso calc R 1 1 . .
    C C3 0.4639(5) 1.0949(3) 0.11267(17) 0.1078(11) Uani d . 1 1 . .
    H H3A 0.4508 1.1680 0.1290 0.162 Uiso calc R 1 1 . .
    H H3B 0.3657 1.0575 0.1062 0.162 Uiso calc R 1 1 . .
    H H3C 0.4991 1.0943 0.0615 0.162 Uiso calc R 1 1 . .
    C C4 0.53945(19) 1.05108(12) 0.26296(10) 0.0426(4) Uani d . 1 1 . .
    H H4 0.4660 1.1118 0.2571 0.051 Uiso calc R 1 1 . .
    C C5 0.67052(19) 1.08102(12) 0.33476(10) 0.0415(4) Uani d . 1 1 . .
    C C6 0.6292(2) 1.13399(16) 0.40066(12) 0.0548(5) Uani d . 1 1 . .
    H H6 0.5240 1.1470 0.4003 0.066 Uiso calc R 1 1 . .
    C C7 0.7409(3) 1.16786(19) 0.46692(14) 0.0678(6) Uani d . 1 1 . .
    H H7 0.7102 1.2039 0.5102 0.081 Uiso calc R 1 1 . .
    C C8 0.8963(3) 1.14864(17) 0.46926(15) 0.0674(6) Uani d . 1 1 . .
    H H8 0.9713 1.1707 0.5142 0.081 Uiso calc R 1 1 . .
    C C9 0.9404(2) 1.09646(16) 0.40468(14) 0.0615(5) Uani d . 1 1 . .
    H H9 1.0458 1.0829 0.4061 0.074 Uiso calc R 1 1 . .
    C C10 0.8292(2) 1.06365(14) 0.33729(12) 0.0507(4) Uani d . 1 1 . .
    H H10 0.8610 1.0297 0.2934 0.061 Uiso calc R 1 1 . .
    C C12 0.5843(2) 1.03897(16) 0.17806(11) 0.0548(5) Uani d . 1 1 . .
    H H12 0.6843 1.0764 0.1807 0.066 Uiso calc R 1 1 . .
    C C13 0.6075(3) 0.92372(16) 0.15453(13) 0.0677(6) Uani d . 1 1 . .
    H H13A 0.5134 0.8986 0.1178 0.081 Uiso calc R 1 1 . .
    H H13B 0.6929 0.9205 0.1250 0.081 Uiso calc R 1 1 . .
    C C14 0.6440(3) 0.84909(14) 0.22878(13) 0.0555(5) Uani d . 1 1 . .
    H H14A 0.7360 0.8750 0.2666 0.067 Uiso calc R 1 1 . .
    H H14B 0.6661 0.7772 0.2111 0.067 Uiso calc R 1 1 . .
    C C15 0.5053(2) 0.84491(12) 0.27212(11) 0.0446(4) Uani d . 1 1 . .
    H H15 0.4208 0.8059 0.2360 0.053 Uiso calc R 1 1 . .
    C C16 0.54725(18) 0.78122(13) 0.35133(10) 0.0439(4) Uani d . 1 1 . .
    C C18 0.6713(2) 0.76237(18) 0.49382(13) 0.0601(5) Uani d . 1 1 . .
    H H18 0.7253 0.7932 0.5423 0.072 Uiso calc R 1 1 . .
    C C19 0.6364(3) 0.65523(18) 0.49162(15) 0.0633(5) Uani d . 1 1 . .
    H H19 0.6673 0.6130 0.5383 0.076 Uiso calc R 1 1 . .
    C C20 0.5549(3) 0.60920(16) 0.41981(15) 0.0660(6) Uani d . 1 1 . .
    H H20 0.5300 0.5362 0.4184 0.079 Uiso calc R 1 1 . .
    C C21 0.5101(2) 0.67207(14) 0.34978(13) 0.0533(5) Uani d . 1 1 . .
    H H21 0.4551 0.6410 0.3016 0.064 Uiso calc R 1 1 . .
    N N1 0.44797(15) 0.95570(11) 0.28196(8) 0.0429(4) Uani d . 1 1 . .
    O O1 0.25929(16) 1.06617(12) 0.31359(10) 0.0666(4) Uani d . 1 1 . .
    Cl Cl1 0.07878(7) 0.85512(5) 0.21470(4) 0.0825(3) Uani d . 1 1 . .
loop_
    _atom_site_aniso_label
    _atom_site_aniso_U_11
    _atom_site_aniso_U_22
    _atom_site_aniso_U_33
    _atom_site_aniso_U_12
    _atom_site_aniso_U_13
    _atom_site_aniso_U_23
    C17 0.0562(11) 0.0472(10) 0.0536(11) -0.0082(8) 0.0041(8) 0.0001(8)
    C1 0.0431(9) 0.0574(10) 0.0479(9) 0.0011(7) 0.0069(7) 0.0009(8)
    C2 0.0448(9) 0.0684(12) 0.0604(12) -0.0021(8) 0.0106(8) 0.0106(9)
    C3 0.156(3) 0.112(2) 0.0510(14) 0.046(2) 0.0100(16) 0.0171(14)
    C4 0.0463(8) 0.0389(8) 0.0431(9) 0.0000(6) 0.0101(7) 0.0021(6)
    C5 0.0471(8) 0.0327(7) 0.0455(9) -0.0017(6) 0.0110(7) 0.0004(6)
    C6 0.0509(10) 0.0632(11) 0.0518(11) 0.0061(8) 0.0138(8) -0.0084(8)
    C7 0.0716(14) 0.0793(14) 0.0506(11) 0.0073(11) 0.0079(10) -0.0165(10)
    C8 0.0613(12) 0.0715(13) 0.0623(13) -0.0037(10) -0.0046(10) -0.0086(10)
    C9 0.0477(10) 0.0570(11) 0.0772(14) -0.0019(8) 0.0062(9) -0.0096(10)
    C10 0.0494(9) 0.0437(9) 0.0601(11) -0.0015(7) 0.0139(8) -0.0070(8)
    C12 0.0668(12) 0.0546(11) 0.0447(10) -0.0038(8) 0.0151(8) 0.0025(8)
    C13 0.0993(16) 0.0601(12) 0.0502(11) 0.0033(11) 0.0305(11) -0.0054(9)
    C14 0.0698(12) 0.0449(9) 0.0578(11) 0.0054(8) 0.0269(9) -0.0036(8)
    C15 0.0472(9) 0.0385(8) 0.0465(9) -0.0035(6) 0.0057(7) -0.0045(6)
    C16 0.0395(8) 0.0427(8) 0.0496(9) -0.0013(6) 0.0089(7) -0.0017(7)
    C18 0.0521(10) 0.0715(13) 0.0528(11) -0.0055(9) 0.0014(8) 0.0043(9)
    C19 0.0608(12) 0.0658(12) 0.0648(13) 0.0057(9) 0.0159(10) 0.0212(10)
    C20 0.0820(15) 0.0449(10) 0.0749(14) -0.0032(9) 0.0245(12) 0.0103(9)
    C21 0.0600(11) 0.0424(9) 0.0580(11) -0.0060(7) 0.0134(9) -0.0014(8)
    N1 0.0422(7) 0.0418(7) 0.0445(8) -0.0020(5) 0.0081(6) 0.0003(6)
    O1 0.0523(8) 0.0640(9) 0.0863(11) 0.0095(6) 0.0205(7) -0.0041(7)
    Cl1 0.0729(4) 0.0820(5) 0.0812(5) -0.0188(3) -0.0121(3) -0.0008(3)
_geom_special_details
;
All e.s.d.'s (except the e.s.d. in the dihedral angle between two l.s. planes)
are estimated using the full covariance matrix. The cell e.s.d.'s are taken
into account individually in the estimation of e.s.d.'s in distances, angles
and torsion angles; correlations between e.s.d.'s in cell parameters are only
used when they are defined by crystal symmetry. An approximate (isotropic)
treatment of cell e.s.d.'s is used for estimating e.s.d.'s involving l.s.
planes.
;
loop_
    _geom_bond_atom_site_label_1
    _geom_bond_atom_site_label_2
    _geom_bond_site_symmetry_2
    _geom_bond_distance
    _geom_bond_publ_flag
    C17 C16 . 1.386(2) ?
    C17 C18 . 1.393(3) ?
    C17 H17 . 0.9300 ?
    C1 O1 . 1.222(2) ?
    C1 N1 . 1.352(2) ?
    C1 C2 . 1.521(3) ?
    C2 Cl1 . 1.773(2) ?
    C2 H2A . 0.9700 ?
    C2 H2B . 0.9700 ?
    C3 C12 . 1.518(3) ?
    C3 H3A . 0.9600 ?
    C3 H3B . 0.9600 ?
    C3 H3C . 0.9600 ?
    C4 N1 . 1.495(2) ?
    C4 C5 . 1.523(2) ?
    C4 C12 . 1.544(2) ?
    C4 H4 . 0.9800 ?
    C5 C6 . 1.384(2) ?
    C5 C10 . 1.392(2) ?
    C6 C7 . 1.381(3) ?
    C6 H6 . 0.9300 ?
    C7 C8 . 1.368(3) ?
    C7 H7 . 0.9300 ?
    C8 C9 . 1.372(3) ?
    C8 H8 . 0.9300 ?
    C9 C10 . 1.387(3) ?
    C9 H9 . 0.9300 ?
    C10 H10 . 0.9300 ?
    C12 C13 . 1.505(3) ?
    C12 H12 . 0.9800 ?
    C13 C14 . 1.524(3) ?
    C13 H13A . 0.9700 ?
    C13 H13B . 0.9700 ?
    C14 C15 . 1.526(3) ?
    C14 H14A . 0.9700 ?
    C14 H14B . 0.9700 ?
    C15 N1 . 1.482(2) ?
    C15 C16 . 1.515(2) ?
    C15 H15 . 0.9800 ?
    C16 C21 . 1.390(2) ?
    C18 C19 . 1.361(3) ?
    C18 H18 . 0.9300 ?
    C19 C20 . 1.384(3) ?
    C19 H19 . 0.9300 ?
    C20 C21 . 1.390(3) ?
    C20 H20 . 0.9300 ?
    C21 H21 . 0.9300 ?
loop_
    _geom_angle_atom_site_label_1
    _geom_angle_atom_site_label_2
    _geom_angle_atom_site_label_3
    _geom_angle_site_symmetry_1
    _geom_angle_site_symmetry_3
    _geom_angle
    _geom_angle_publ_flag
    C16 C17 C18 . . 120.23(17) ?
    C16 C17 H17 . . 119.9 ?
    C18 C17 H17 . . 119.9 ?
    O1 C1 N1 . . 124.60(17) ?
    O1 C1 C2 . . 117.28(17) ?
    N1 C1 C2 . . 118.11(16) ?
    C1 C2 Cl1 . . 109.05(13) ?
    C1 C2 H2A . . 109.9 ?
    Cl1 C2 H2A . . 109.9 ?
    C1 C2 H2B . . 109.9 ?
    Cl1 C2 H2B . . 109.9 ?
    H2A C2 H2B . . 108.3 ?
    C12 C3 H3A . . 109.5 ?
    C12 C3 H3B . . 109.5 ?
    H3A C3 H3B . . 109.5 ?
    C12 C3 H3C . . 109.5 ?
    H3A C3 H3C . . 109.5 ?
    H3B C3 H3C . . 109.5 ?
    N1 C4 C5 . . 112.06(13) ?
    N1 C4 C12 . . 111.04(13) ?
    C5 C4 C12 . . 116.84(14) ?
    N1 C4 H4 . . 105.3 ?
    C5 C4 H4 . . 105.3 ?
    C12 C4 H4 . . 105.3 ?
    C6 C5 C10 . . 117.60(16) ?
    C6 C5 C4 . . 117.51(15) ?
    C10 C5 C4 . . 124.82(15) ?
    C7 C6 C5 . . 121.42(18) ?
    C7 C6 H6 . . 119.3 ?
    C5 C6 H6 . . 119.3 ?
    C8 C7 C6 . . 120.4(2) ?
    C8 C7 H7 . . 119.8 ?
    C6 C7 H7 . . 119.8 ?
    C7 C8 C9 . . 119.4(2) ?
    C7 C8 H8 . . 120.3 ?
    C9 C8 H8 . . 120.3 ?
    C8 C9 C10 . . 120.65(19) ?
    C8 C9 H9 . . 119.7 ?
    C10 C9 H9 . . 119.7 ?
    C5 C10 C9 . . 120.56(18) ?
    C5 C10 H10 . . 119.7 ?
    C9 C10 H10 . . 119.7 ?
    C13 C12 C3 . . 110.9(2) ?
    C13 C12 C4 . . 113.64(15) ?
    C3 C12 C4 . . 110.11(19) ?
    C13 C12 H12 . . 107.3 ?
    C3 C12 H12 . . 107.3 ?
    C4 C12 H12 . . 107.3 ?
    C14 C13 C12 . . 112.53(17) ?
    C14 C13 H13A . . 109.1 ?
    C12 C13 H13A . . 109.1 ?
    C14 C13 H13B . . 109.1 ?
    C12 C13 H13B . . 109.1 ?
    H13A C13 H13B . . 107.8 ?
    C13 C14 C15 . . 110.24(17) ?
    C13 C14 H14A . . 109.6 ?
    C15 C14 H14A . . 109.6 ?
    C13 C14 H14B . . 109.6 ?
    C15 C14 H14B . . 109.6 ?
    H14A C14 H14B . . 108.1 ?
    N1 C15 C16 . . 114.54(14) ?
    N1 C15 C14 . . 109.68(13) ?
    C16 C15 C14 . . 110.55(15) ?
    N1 C15 H15 . . 107.2 ?
    C16 C15 H15 . . 107.2 ?
    C14 C15 H15 . . 107.2 ?
    C17 C16 C21 . . 118.86(17) ?
    C17 C16 C15 . . 122.65(15) ?
    C21 C16 C15 . . 118.43(15) ?
    C19 C18 C17 . . 120.6(2) ?
    C19 C18 H18 . . 119.7 ?
    C17 C18 H18 . . 119.7 ?
    C18 C19 C20 . . 119.92(19) ?
    C18 C19 H19 . . 120.0 ?
    C20 C19 H19 . . 120.0 ?
    C19 C20 C21 . . 120.01(18) ?
    C19 C20 H20 . . 120.0 ?
    C21 C20 H20 . . 120.0 ?
    C20 C21 C16 . . 120.33(19) ?
    C20 C21 H21 . . 119.8 ?
    C16 C21 H21 . . 119.8 ?
    C1 N1 C15 . . 122.79(14) ?
    C1 N1 C4 . . 116.78(14) ?
    C15 N1 C4 . . 120.28(13) ?
loop_
    _geom_torsion_atom_site_label_1
    _geom_torsion_atom_site_label_2
    _geom_torsion_atom_site_label_3
    _geom_torsion_atom_site_label_4
    _geom_torsion_site_symmetry_1
    _geom_torsion_site_symmetry_2
    _geom_torsion_site_symmetry_3
    _geom_torsion_site_symmetry_4
    _geom_torsion
    _geom_torsion_publ_flag
    O1 C1 C2 Cl1 . . . . 88.83(19) ?
    N1 C1 C2 Cl1 . . . . -90.01(18) ?
    N1 C4 C5 C6 . . . . -75.98(19) ?
    C12 C4 C5 C6 . . . . 154.28(16) ?
    N1 C4 C5 C10 . . . . 107.24(18) ?
    C12 C4 C5 C10 . . . . -22.5(2) ?
    C10 C5 C6 C7 . . . . -0.4(3) ?
    C4 C5 C6 C7 . . . . -177.46(19) ?
    C5 C6 C7 C8 . . . . -0.7(3) ?
    C6 C7 C8 C9 . . . . 0.8(4) ?
    C7 C8 C9 C10 . . . . 0.3(3) ?
    C6 C5 C10 C9 . . . . 1.5(3) ?
    C4 C5 C10 C9 . . . . 178.23(16) ?
    C8 C9 C10 C5 . . . . -1.4(3) ?
    N1 C4 C12 C13 . . . . -30.7(2) ?
    C5 C4 C12 C13 . . . . 99.5(2) ?
    N1 C4 C12 C3 . . . . 94.4(2) ?
    C5 C4 C12 C3 . . . . -135.4(2) ?
    C3 C12 C13 C14 . . . . -146.8(2) ?
    C4 C12 C13 C14 . . . . -22.1(3) ?
    C12 C13 C14 C15 . . . . 63.8(2) ?
    C13 C14 C15 N1 . . . . -46.3(2) ?
    C13 C14 C15 C16 . . . . -173.53(16) ?
    C18 C17 C16 C21 . . . . 1.3(3) ?
    C18 C17 C16 C15 . . . . -175.86(17) ?
    N1 C15 C16 C17 . . . . -41.6(2) ?
    C14 C15 C16 C17 . . . . 82.9(2) ?
    N1 C15 C16 C21 . . . . 141.29(16) ?
    C14 C15 C16 C21 . . . . -94.20(19) ?
    C16 C17 C18 C19 . . . . -0.4(3) ?
    C17 C18 C19 C20 . . . . -0.5(3) ?
    C18 C19 C20 C21 . . . . 0.7(3) ?
    C19 C20 C21 C16 . . . . 0.2(3) ?
    C17 C16 C21 C20 . . . . -1.1(3) ?
    C15 C16 C21 C20 . . . . 176.11(18) ?
    O1 C1 N1 C15 . . . . 177.72(17) ?
    C2 C1 N1 C15 . . . . -3.5(3) ?
    O1 C1 N1 C4 . . . . -6.8(3) ?
    C2 C1 N1 C4 . . . . 171.99(14) ?
    C16 C15 N1 C1 . . . . -69.0(2) ?
    C14 C15 N1 C1 . . . . 166.04(16) ?
    C16 C15 N1 C4 . . . . 115.63(16) ?
    C14 C15 N1 C4 . . . . -9.3(2) ?
    C5 C4 N1 C1 . . . . 101.09(17) ?
    C12 C4 N1 C1 . . . . -126.23(17) ?
    C5 C4 N1 C15 . . . . -83.27(17) ?
    C12 C4 N1 C15 . . . . 49.41(19) ?
loop_
    _geom_hbond_atom_site_label_D
    _geom_hbond_atom_site_label_H
    _geom_hbond_atom_site_label_A
    _geom_hbond_site_symmetry_A
    _geom_hbond_distance_DH
    _geom_hbond_distance_HA
    _geom_hbond_distance_DA
    _geom_hbond_angle_DHA
    C17 H17 Cg1 1_555 0.93 2.98 3.879(2) 164
    C21 H21 O1 2_545 0.93 2.57 3.472(3) 165
    C14 H14b Cg1 2_645 0.98 2.84 3.751(2) 156
_iucr_refine_instructions_details
;
TITL USHA_CA3MP_0m in P2(1)/n
CELL  0.71073   8.7146  12.3963  16.6117   90.000  101.523   90.000
ZERR     4.00   0.0003   0.0004   0.0006    0.000    0.002    0.000
LATT   1
SYMM  1/2 - X, 1/2 + Y, 1/2 - Z
SFAC  C    H    N    O    CL
UNIT  80   88   4    4    4
ACTA
CONF
BOND $H
WPDB
MERG   2
FMAP   2
PLAN   20
BOND
L.S.  30
WGHT    0.200000
FVAR       0.22120
C17   1    0.626857    0.826302    0.424120    11.00000    0.05616    0.04720 =
         0.05364    0.00011    0.00413   -0.00819
AFIX  43
H17   2    0.650697    0.899505    0.426431    11.00000   -1.20000
AFIX   0
MOLE    1
C1    1    0.308300    0.976095    0.302560    11.00000    0.04310    0.05737 =
         0.04788    0.00087    0.00692    0.00113
C2    1    0.202631    0.880937    0.311115    11.00000    0.04483    0.06837 =
         0.06040    0.01063    0.01057   -0.00213
AFIX  23
H2A   2    0.139953    0.897151    0.351719    11.00000   -1.20000
H2B   2    0.265676    0.817713    0.329273    11.00000   -1.20000
AFIX   0
C3    1    0.463914    1.094854    0.112673    11.00000    0.15590    0.11198 =
         0.05105    0.01712    0.00996    0.04640
AFIX  33
H3A   2    0.450826    1.168031    0.128980    11.00000   -1.50000
H3B   2    0.365694    1.057529    0.106231    11.00000   -1.50000
H3C   2    0.499083    1.094333    0.061470    11.00000   -1.50000
AFIX   0
C4    1    0.539450    1.051085    0.262958    11.00000    0.04635    0.03888 =
         0.04306    0.00211    0.01006   -0.00003
AFIX  13
H4    2    0.466028    1.111796    0.257092    11.00000   -1.20000
AFIX   0
C5    1    0.670525    1.081018    0.334762    11.00000    0.04707    0.03266 =
         0.04550    0.00037    0.01096   -0.00171
C6    1    0.629207    1.133992    0.400662    11.00000    0.05086    0.06322 =
         0.05183   -0.00844    0.01384    0.00606
AFIX  43
H6    2    0.523981    1.147046    0.400296    11.00000   -1.20000
AFIX   0
C7    1    0.740860    1.167860    0.466918    11.00000    0.07163    0.07929 =
         0.05058   -0.01647    0.00794    0.00734
AFIX  43
H7    2    0.710238    1.203948    0.510199    11.00000   -1.20000
AFIX   0
C8    1    0.896255    1.148635    0.469259    11.00000    0.06127    0.07150 =
         0.06227   -0.00862   -0.00456   -0.00368
AFIX  43
H8    2    0.971284    1.170729    0.514203    11.00000   -1.20000
AFIX   0
C9    1    0.940362    1.096457    0.404682    11.00000    0.04773    0.05698 =
         0.07721   -0.00956    0.00617   -0.00195
AFIX  43
H9    2    1.045841    1.082948    0.406099    11.00000   -1.20000
AFIX   0
C10   1    0.829197    1.063645    0.337291    11.00000    0.04940    0.04367 =
         0.06012   -0.00700    0.01389   -0.00149
AFIX  43
H10   2    0.860962    1.029747    0.293421    11.00000   -1.20000
AFIX   0
C12   1    0.584345    1.038974    0.178057    11.00000    0.06678    0.05457 =
         0.04467    0.00254    0.01505   -0.00377
AFIX  13
H12   2    0.684272    1.076430    0.180741    11.00000   -1.20000
AFIX   0
C13   1    0.607531    0.923721    0.154529    11.00000    0.09930    0.06014 =
         0.05021   -0.00542    0.03054    0.00330
AFIX  23
H13A  2    0.513440    0.898621    0.117842    11.00000   -1.20000
H13B  2    0.692876    0.920455    0.125013    11.00000   -1.20000
AFIX   0
C14   1    0.643952    0.849090    0.228779    11.00000    0.06982    0.04486 =
         0.05783   -0.00362    0.02694    0.00540
AFIX  23
H14A  2    0.736017    0.874992    0.266649    11.00000   -1.20000
H14B  2    0.666131    0.777158    0.211146    11.00000   -1.20000
AFIX   0
C15   1    0.505298    0.844908    0.272121    11.00000    0.04721    0.03845 =
         0.04653   -0.00449    0.00572   -0.00354
AFIX  13
H15   2    0.420792    0.805887    0.235962    11.00000   -1.20000
AFIX   0
C16   1    0.547249    0.781223    0.351332    11.00000    0.03950    0.04269 =
         0.04958   -0.00168    0.00891   -0.00135
C18   1    0.671282    0.762374    0.493816    11.00000    0.05205    0.07153 =
         0.05283    0.00430    0.00138   -0.00547
AFIX  43
H18   2    0.725299    0.793164    0.542318    11.00000   -1.20000
AFIX   0
C19   1    0.636385    0.655226    0.491623    11.00000    0.06078    0.06582 =
         0.06482    0.02115    0.01594    0.00567
AFIX  43
H19   2    0.667295    0.613021    0.538336    11.00000   -1.20000
AFIX   0
C20   1    0.554877    0.609198    0.419812    11.00000    0.08196    0.04488 =
         0.07486    0.01027    0.02450   -0.00323
AFIX  43
H20   2    0.530018    0.536173    0.418408    11.00000   -1.20000
AFIX   0
C21   1    0.510150    0.672072    0.349779    11.00000    0.05999    0.04245 =
         0.05804   -0.00141    0.01343   -0.00596
AFIX  43
H21   2    0.455127    0.640970    0.301638    11.00000   -1.20000
AFIX   0
N1    3    0.447968    0.955703    0.281959    11.00000    0.04223    0.04176 =
         0.04448    0.00029    0.00813   -0.00195
O1    4    0.259292    1.066172    0.313593    11.00000    0.05232    0.06398 =
         0.08630   -0.00411    0.02052    0.00954
CL1   5    0.078780    0.855120    0.214696    11.00000    0.07287    0.08201 =
         0.08124   -0.00080   -0.01206   -0.01882
HKLF 4
REM  USHA_CA3MP_0m in P2(1)/n
REM R1 =  0.0503 for   3075 Fo > 4sig(Fo)  and  0.0720 for all   4335 data
REM    208 parameters refined using      0 restraints
END
WGHT      0.0749      0.4320
REM Highest difference peak  0.472,  deepest hole -0.375,  1-sigma level  0.051
Q1    1   0.0337  0.8545  0.2740  11.00000  0.05    0.47
Q2    1   0.6573  0.8020  0.3943  11.00000  0.05    0.22
Q3    1   0.6239  0.7975  0.4647  11.00000  0.05    0.19
Q4    1   0.4919  1.0034  0.2760  11.00000  0.05    0.19
Q5    1   0.5585  0.6493  0.4724  11.00000  0.05    0.19
Q6    1   0.6123  1.0595  0.3009  11.00000  0.05    0.18
Q7    1   0.6542  1.1146  0.3680  11.00000  0.05    0.17
Q8    1   0.5393  1.1409  0.1364  11.00000  0.05    0.17
Q9    1   0.5775  0.8398  0.2527  11.00000  0.05    0.17
Q10   1   0.2324  0.8269  0.2819  11.00000  0.05    0.16
Q11   1   0.6419  0.6272  0.4479  11.00000  0.05    0.16
Q12   1   0.6166  0.8981  0.1089  11.00000  0.05    0.16
Q13   1   0.7235  0.7602  0.4577  11.00000  0.05    0.16
Q14   1   0.5276  0.6466  0.3846  11.00000  0.05    0.16
Q15   1   0.6946  0.7002  0.4751  11.00000  0.05    0.16
Q16   1   0.2488  1.0225  0.2773  11.00000  0.05    0.15
Q17   1   0.2639  0.9344  0.3022  11.00000  0.05    0.15
Q18   1   0.5692  1.0435  0.2251  11.00000  0.05    0.15
Q19   1   0.7315  1.2005  0.4729  11.00000  0.05    0.15
Q20   1   0.7306  1.0775  0.3283  11.00000  0.05    0.14
;
data_New_Global_Publ_Block
_journal_date_recd_electronic     2015-01-16
_journal_date_accepted     2015-01-20
_journal_name_full     'Acta Crystallographica, Section E'
_journal_year     2015
_journal_volume     71
_journal_issue      2
_journal_page_first     o135
_journal_page_last     o136
_journal_paper_category     HO
_journal_paper_doi     10.1107/S205698901500122X
_journal_coeditor_code     SU5068
_publ_contact_author_name     'G. Usha'
_publ_contact_author_address
;
PG and Research Department of Physics
Queen Mary's College
Chennai-4
Tamilnadu
India
;
_publ_contact_author_email     'guqmc@yahoo.com'
_publ_contact_author_fax     ?
_publ_contact_author_phone     '9150761514'
_publ_section_title
;
Crystal structure of 2-chloro-1-(3-methyl-2,6-diphenylpiperidin-1-yl)ethanone
;
loop_
    _publ_author_name
    _publ_author_address
    'Shreevidhyaa Suressh, V.'
;
Department of Physics
Anna Adarsh College for Women
Chennai-40
Tamilnadu
India
;
    'Prathebha, K.'
;
PG and Research Department of Physics
Queen Mary's College
Chennai-4
Tamilnadu
India
;
    'Abdul Basheer, S.'
;
PG and Research Department of Chemistry
Government Arts College
Coimbatore-18
Tamilnadu
India
;
    'Ponnuswamy, S.'
;
PG and Research Department of Chemistry
Government Arts College
Coimbatore-18
Tamilnadu
India
;
    'Usha, G.'
;
PG and Research Department of Physics
Queen Mary's College
Chennai-4
Tamilnadu
India
;
