# Supplementary material for: Crystal structure of 2-chloro-1-(3-methyl-2,6-di­phenyl­piperidin-1-yl)ethanone
Source: Acta Crystallogr E Crystallogr Commun. 2015 Jan 28;71(Pt 2):o135–6. doi: 10.1107/S205698901500122X (PMC4384538; doi:10.1107/S205698901500122X)
Supplement: Supplementary file 2 [file e-71-0o135-Isup2.hkl]

#
# h,k,l, Fc-squared, Fo-squared, sigma(Fo-squared) and status flag
#
data_I
_shelx_title ' USHA_CA3MP_0m in P2(1)/n'
_shelx_refln_list_code          4
_shelx_F_calc_maximum      144.06
_exptl_crystal_F_000       680.00
_reflns_d_resolution_high  0.7512
 
loop_
 _symmetry_equiv_pos_as_xyz
 'x, y, z'
 '-x+1/2, y+1/2, -z+1/2'
 '-x, -y, -z'
 'x-1/2, -y-1/2, z-1/2'
 
_cell_length_a     8.7146
_cell_length_b    12.3963
_cell_length_c    16.6117
_cell_angle_alpha  90.000
_cell_angle_beta  101.523
_cell_angle_gamma  90.000
 
_shelx_F_squared_multiplier     1.000
 
loop_
 _refln_index_h
 _refln_index_k
 _refln_index_l
 _refln_F_squared_calc
 _refln_F_squared_meas
 _refln_F_squared_sigma
 _refln_observed_status
   2   0   0     4717.00     4720.70     45.99 o
   4   0   0       80.00       74.12      1.22 o
   6   0   0       82.28       94.80      2.13 o
   8   0   0       85.11       87.75      3.05 o
  10   0   0       22.70       27.11      3.07 o
   1   1   0     2485.23     2433.17     37.65 o
   2   1   0    17500.48    16642.11    232.85 o
   3   1   0       77.34       74.51      0.94 o
   4   1   0      634.72      659.15      5.67 o
   5   1   0      251.88      269.19      2.77 o
   6   1   0       21.51       21.39      0.74 o
   7   1   0       41.08       43.47      2.47 o
   8   1   0        0.06        0.63      0.85 o
   9   1   0        0.83        1.78      1.18 o
  10   1   0        2.11        3.07      1.67 o
  11   1   0        7.78        6.71      2.41 o
   0   2   0     1227.40     1249.95     15.50 o
   1   2   0     8604.93     8473.56     79.36 o
   2   2   0       27.27       31.11      0.71 o
   3   2   0     4332.90     4485.18     40.60 o
   4   2   0       99.75       87.76      1.11 o
   5   2   0      298.93      342.09      3.76 o
   6   2   0       31.40       33.59      0.96 o
   7   2   0       74.34       76.23      2.09 o
   8   2   0      104.76      107.67      3.26 o
   9   2   0       90.70       87.64      3.44 o
  10   2   0        2.35        3.66      3.99 o
  11   2   0        2.27        1.57      4.80 o
   1   3   0     3810.96     3931.87     34.24 o
   2   3   0      475.73      433.02      4.50 o
   3   3   0      177.65      243.23      2.38 o
   4   3   0       80.29       82.19      1.32 o
   5   3   0      261.48      237.29      2.76 o
   6   3   0        0.36        0.58      0.70 o
   7   3   0      593.89      590.40      7.87 o
   8   3   0      109.20      110.09      3.57 o
   9   3   0        8.41        8.29      1.71 o
  10   3   0        0.06        2.16      1.96 o
  11   3   0        8.64       12.15      2.75 o
   0   4   0    19090.98    17879.78    697.71 o
   1   4   0       30.57       47.86      0.78 o
   2   4   0     1187.77     1178.43     11.47 o
   3   4   0      799.70      914.57      8.24 o
   4   4   0      185.80      220.31      2.44 o
   5   4   0       82.27       94.46      1.56 o
   6   4   0      100.65      109.60      2.09 o
   7   4   0      862.18      823.85     10.73 o
   8   4   0       40.07       27.12      2.34 o
   9   4   0        0.39        0.47      1.29 o
  10   4   0        4.33        3.77      2.76 o
  11   4   0        0.63        0.20      2.66 o
   1   5   0      595.49      645.01      6.09 o
   2   5   0     3485.19     3752.17     35.11 o
   3   5   0        5.10        4.47      1.68 o
   4   5   0     1390.79     1435.25     14.59 o
   5   5   0        0.02       -0.25      0.50 o
   6   5   0       33.27       40.95      1.67 o
   7   5   0      184.53      183.44      4.19 o
   8   5   0        9.47       10.75      1.91 o
   9   5   0       47.36       43.17      3.09 o
  10   5   0        0.70        0.63      2.06 o
   0   6   0       97.11       97.87      2.09 o
   1   6   0      430.43      445.60      4.52 o
   2   6   0      283.52      313.60      4.05 o
   3   6   0      133.14      138.48      1.96 o
   4   6   0      123.30      103.12      1.78 o
   5   6   0       32.60       37.15      1.41 o
   6   6   0       12.76        9.82      1.35 o
   7   6   0       80.89       71.30      2.80 o
   8   6   0      180.65      183.57      5.69 o
   9   6   0        0.17        2.04      2.02 o
  10   6   0       38.92       35.15      3.63 o
   1   7   0     1643.57     1912.42     17.16 o
   2   7   0      195.19      223.68      3.58 o
   3   7   0        5.38        7.94      0.59 o
   4   7   0      209.28      238.01      3.49 o
   5   7   0      144.09      138.58      2.77 o
   6   7   0      660.45      640.23     10.30 o
   7   7   0      209.28      206.07      5.86 o
   8   7   0        0.02       -1.62      1.62 o
   9   7   0       14.25       12.33      6.03 o
  10   7   0       12.68        9.36      2.72 o
   0   8   0      188.26      230.84      4.11 o
   1   8   0      566.82      616.58      6.82 o
   2   8   0       34.27       38.94      1.42 o
   3   8   0      503.06      554.26      6.60 o
   4   8   0       72.21       71.91      1.79 o
   5   8   0      216.99      209.81      4.48 o
   6   8   0        2.47        1.69      0.71 o
   7   8   0        3.41        2.82      2.08 o
   8   8   0       23.40       20.98      3.93 o
   9   8   0        2.49       -0.11      2.00 o
   1   9   0       67.66       66.00      2.06 o
   2   9   0        8.57        7.54      0.76 o
   3   9   0       41.06       43.28      1.39 o
   4   9   0        7.38        5.78      0.88 o
   5   9   0        0.77        0.07      0.95 o
   6   9   0       15.39       15.68      2.89 o
   7   9   0       24.03       23.85      2.83 o
   8   9   0        0.38        1.63      2.00 o
   9   9   0        0.03        1.59      2.41 o
   0  10   0     1228.55     1297.36     24.04 o
   1  10   0       59.68       50.08      2.19 o
   2  10   0       48.92       50.22      2.04 o
   3  10   0       57.70       73.15      2.26 o
   4  10   0       37.53       39.65      2.41 o
   5  10   0       23.64       23.50      2.65 o
   6  10   0        5.79        8.97      2.15 o
   7  10   0       37.38       29.98      2.99 o
   8  10   0        8.44        7.01      2.53 o
   9  10   0        2.26        4.55      3.78 o
   1  11   0       79.70       62.21      2.40 o
   2  11   0      223.18      231.37      5.35 o
   3  11   0      138.81      122.49      3.13 o
   4  11   0        8.53        5.17      1.26 o
   5  11   0       15.32       14.53      1.57 o
   6  11   0       61.57       55.42      2.43 o
   7  11   0        0.55        4.13      2.38 o
   8  11   0        5.45        4.51      2.75 o
   0  12   0       24.63       25.25      2.36 o
   1  12   0        2.89       -0.39      0.96 o
   2  12   0       40.31       41.07      2.23 o
   3  12   0       51.89       70.01      2.86 o
   4  12   0       12.29        8.91      2.04 o
   5  12   0       10.50        6.48      1.45 o
   6  12   0       31.64       29.39      1.98 o
   7  12   0        2.24        1.56      2.47 o
   1  13   0        0.01        1.35      1.05 o
   2  13   0        0.34       -0.03      1.52 o
   3  13   0        5.67        9.01      2.22 o
   4  13   0       27.53       28.04      2.21 o
   5  13   0       51.64       48.50      2.61 o
   6  13   0        1.81        0.41      1.88 o
   0  14   0       14.90       15.01      2.29 o
   1  14   0        0.30        3.49      1.51 o
   2  14   0       10.81        9.90      2.06 o
   3  14   0       24.26       21.62      2.44 o
   4  14   0       12.95       10.27      2.76 o
   5  14   0        4.91        5.48      1.64 o
   6  14   0        0.18       -5.52      5.52 o
   1  15   0        2.22        6.72      1.80 o
   2  15   0       17.13       24.01      2.74 o
   3  15   0        2.71       -0.41      2.04 o
   4  15   0       82.87      100.14      5.31 o
   0  16   0       27.70       32.90      3.68 o
   1  16   0        1.34       -2.04      2.04 o
   2  16   0       20.89       21.46      3.07 o
  -9   0   1      175.95      154.76     14.10 o
  -7   0   1        6.40        1.61      1.26 o
  -5   0   1     2248.41     2429.86     29.47 o
  -3   0   1     4111.89     4611.81     41.09 o
  -1   0   1      753.87      784.57     11.17 o
   1   0   1     2661.58     2657.07     29.02 o
   3   0   1       25.80       41.28      0.78 o
   5   0   1      595.14      556.53      6.78 o
   7   0   1      315.66      285.23      5.86 o
   9   0   1      111.22      116.18      4.88 o
  11   0   1        3.86        7.36      4.29 o
 -11   1   1        4.20        1.87      2.06 o
 -10   1   1        3.29        3.84      1.76 o
  -9   1   1        1.42        2.15      1.19 o
  -8   1   1        6.45        6.42      1.02 o
  -7   1   1      454.19      424.60      5.94 o
  -6   1   1      152.64      171.86      2.20 o
  -5   1   1       84.45       59.98      1.10 o
  -4   1   1      133.83      131.82      1.65 o
  -3   1   1     1170.08     1237.99      9.93 o
  -2   1   1     9652.56     9278.38     91.69 o
  -1   1   1      579.19      617.39     10.04 o
   0   1   1     1214.45     1251.68     10.00 o
   1   1   1      703.93      674.39      5.37 o
   2   1   1        3.00        4.78      0.39 o
   3   1   1        6.66        6.24      0.41 o
   4   1   1      247.87      278.56      2.88 o
   5   1   1      391.72      343.83      3.66 o
   6   1   1       80.60       86.30      1.49 o
   7   1   1       92.07       78.26      1.97 o
   8   1   1       16.08       18.17      2.01 o
   9   1   1        4.51        1.44      1.07 o
  10   1   1        1.48        0.13      1.73 o
  11   1   1        0.63       -1.02      1.92 o
 -11   2   1        1.70        1.65      1.92 o
 -10   2   1       13.01       11.35      1.87 o
  -9   2   1       39.82       34.43      2.39 o
  -8   2   1       75.21       70.62      2.65 o
  -7   2   1        0.07       -0.62      0.62 o
  -6   2   1       71.40       69.92      1.65 o
  -5   2   1      128.91      152.47      2.03 o
  -4   2   1      732.32      612.22      6.56 o
  -3   2   1      115.79       88.08      1.27 o
  -2   2   1       66.51       62.65      1.47 o
  -1   2   1     1643.54     1668.33     11.71 o
   0   2   1      603.28      591.61      5.04 o
   1   2   1     3642.98     3731.15     30.15 o
   2   2   1     1054.95     1082.39      9.01 o
   3   2   1     1422.39     1429.64     13.10 o
   4   2   1      271.22      251.02      2.76 o
   5   2   1       99.95      112.18      1.79 o
   6   2   1      122.75      134.32      2.13 o
   7   2   1       33.93       38.03      1.74 o
   8   2   1        3.57        3.37      1.08 o
   9   2   1        4.05        1.22      1.42 o
  10   2   1       31.98       28.01      3.68 o
  11   2   1        0.22        0.95      2.11 o
 -11   3   1        2.95        1.09      2.07 o
 -10   3   1        4.72        3.82      2.35 o
  -9   3   1        0.15        1.83      1.37 o
  -8   3   1       46.94       40.84      1.86 o
  -7   3   1       14.85       12.67      0.98 o
  -6   3   1      140.43      150.38      1.89 o
  -5   3   1       51.95       63.27      1.70 o
  -4   3   1       37.62       26.50      0.74 o
  -3   3   1      396.70      445.40      3.92 o
  -2   3   1     7789.93     7775.38     65.53 o
  -1   3   1     4221.15     4414.73     31.81 o
   0   3   1      877.75      910.42      7.59 o
   1   3   1      289.20      302.08      3.26 o
   2   3   1     2542.78     2698.63     27.25 o
   3   3   1      282.69      293.70      3.03 o
   4   3   1       22.76       26.27      0.54 o
   5   3   1      161.00      163.00      3.13 o
   6   3   1       10.09        6.26      0.63 o
   7   3   1      268.50      260.47      4.39 o
   8   3   1        1.48        2.41      1.27 o
   9   3   1        2.10        4.21      1.52 o
  10   3   1        4.77        5.29      2.21 o
  11   3   1        0.39       -1.43      2.45 o
 -11   4   1        3.69        2.65      2.30 o
 -10   4   1        9.31        9.24      4.70 o
  -9   4   1        5.53        6.62      1.63 o
  -8   4   1        1.21        1.22      1.35 o
  -7   4   1        8.18       11.98      1.03 o
  -6   4   1       42.12       39.40      1.15 o
  -5   4   1      117.09      134.02      2.00 o
  -4   4   1       21.17       26.37      0.81 o
  -3   4   1      163.78      163.47      1.72 o
  -2   4   1      161.73      182.43      1.89 o
  -1   4   1       19.70       36.35      0.95 o
   0   4   1     8121.55     8342.69    117.01 o
   1   4   1       13.09       19.57      0.63 o
   2   4   1       99.20      137.13      1.98 o
   3   4   1      380.82      378.99      3.61 o
   4   4   1       92.24       83.43      1.22 o
   5   4   1      827.79      806.79      8.24 o
   6   4   1       27.49       28.15      1.13 o
   7   4   1       56.92       66.26      2.57 o
   8   4   1        7.74        7.34      1.77 o
   9   4   1       80.41       73.91      3.35 o
  10   4   1        9.59        4.98      2.19 o
 -10   5   1        8.71        9.66      2.96 o
  -9   5   1       33.01       34.42      2.88 o
  -8   5   1        1.43        2.70      1.99 o
  -7   5   1      462.87      465.06      8.70 o
  -6   5   1        3.43        6.70      0.93 o
  -5   5   1       51.45       39.14      1.65 o
  -4   5   1      178.51      198.30      2.52 o
  -3   5   1      887.45      943.03      8.58 o
  -2   5   1      256.98      239.61      2.55 o
  -1   5   1      444.09      424.78      3.94 o
   0   5   1      329.22      366.90      3.75 o
   1   5   1       29.23       24.19      0.59 o
   2   5   1       19.01       14.45      0.74 o
   3   5   1        4.99        3.35      0.40 o
   4   5   1      377.06      377.31      3.88 o
   5   5   1      401.08      354.31      3.72 o
   6   5   1       11.41        7.87      1.03 o
   7   5   1      147.92      140.99      3.70 o
   8   5   1        1.54        0.86      1.42 o
   9   5   1       36.54       35.80      2.94 o
  10   5   1        0.36        1.17      1.96 o
 -10   6   1        3.01        1.36      2.76 o
  -9   6   1       30.45       29.37      3.87 o
  -8   6   1        6.94       13.25      2.32 o
  -7   6   1       85.98       88.81      3.15 o
  -6   6   1        4.84        5.00      1.12 o
  -5   6   1        7.70       11.72      0.70 o
  -4   6   1        1.47        0.53      0.40 o
  -3   6   1      567.82      557.48      5.59 o
  -2   6   1      657.86      746.91      6.93 o
  -1   6   1     1182.65     1270.51     10.79 o
   0   6   1      794.88      770.14      7.31 o
   1   6   1      127.22      119.58      1.64 o
   2   6   1       75.73       88.95      1.69 o
   3   6   1      391.31      352.90      3.84 o
   4   6   1       32.25       32.45      1.00 o
   5   6   1       10.83        9.95      0.62 o
   6   6   1       43.71       52.62      4.19 o
   7   6   1       10.51        6.60      1.70 o
   8   6   1       15.48       14.41      2.16 o
   9   6   1      111.76      102.49      5.72 o
  10   6   1        6.29        1.64      3.88 o
 -10   7   1       21.84       26.50      3.54 o
  -9   7   1        3.22        1.16      3.37 o
  -8   7   1      103.00       99.08      4.31 o
  -7   7   1        0.70        2.23      1.42 o
  -6   7   1        6.93       13.13      1.53 o
  -5   7   1      144.83      125.67      2.28 o
  -4   7   1      117.65       98.56      1.96 o
  -3   7   1       11.62       11.03      0.63 o
  -2   7   1      314.20      324.16      3.36 o
  -1   7   1      142.57      144.37      2.00 o
   0   7   1      164.41      206.28      2.37 o
   1   7   1      186.40      181.12      2.31 o
   2   7   1      388.59      397.85      5.82 o
   3   7   1      279.57      290.60      3.43 o
   4   7   1       15.04       17.88      0.82 o
   5   7   1      382.80      373.46      5.51 o
   6   7   1       23.11       17.49      1.12 o
   7   7   1       63.74       56.68      3.36 o
   8   7   1        0.16        0.40      1.65 o
   9   7   1        0.35        2.57      2.15 o
  10   7   1        6.34        5.98      2.64 o
 -10   8   1        0.78        0.82      2.26 o
  -9   8   1       40.65       45.77      3.97 o
  -8   8   1       34.22       38.70      3.10 o
  -7   8   1       57.36       60.62      3.35 o
  -6   8   1       23.25       21.81      1.24 o
  -5   8   1       28.00       25.08      1.67 o
  -4   8   1        3.61        3.81      0.73 o
  -3   8   1       45.48       49.13      1.51 o
  -2   8   1        2.46        1.99      0.52 o
  -1   8   1      220.12      206.21      2.67 o
   0   8   1      794.12      801.29      7.51 o
   1   8   1       19.02       14.78      0.68 o
   2   8   1       54.73       70.22      1.62 o
   3   8   1      228.91      224.92      3.79 o
   4   8   1       33.67       29.32      1.07 o
   5   8   1        0.71        0.30      0.83 o
   6   8   1       21.89       22.77      1.45 o
   7   8   1       73.12       76.71      4.74 o
   8   8   1        0.45        1.81      1.77 o
   9   8   1        1.40        7.17      2.53 o
  -9   9   1        3.02       -0.30      2.15 o
  -8   9   1       14.48       19.76      2.65 o
  -7   9   1       81.16       81.83      4.08 o
  -6   9   1       10.31        8.59      1.03 o
  -5   9   1      214.30      212.93      5.90 o
  -4   9   1       11.55       14.86      1.11 o
  -3   9   1        3.50        5.39      0.74 o
  -2   9   1      112.29      121.38      2.38 o
  -1   9   1       55.64       54.81      1.87 o
   0   9   1        2.77        3.92      0.73 o
   1   9   1      201.05      201.18      3.45 o
   2   9   1        4.14        2.94      0.63 o
   3   9   1       90.41       95.60      2.34 o
   4   9   1      108.16      107.04      2.67 o
   5   9   1      163.80      155.00      3.86 o
   6   9   1       69.06       73.68      2.38 o
   7   9   1        6.23        8.82      2.16 o
   8   9   1        0.07        1.30      2.25 o
   9   9   1        2.45        3.30      2.45 o
  -9  10   1        6.50        3.27      2.49 o
  -8  10   1       39.42       49.82      4.12 o
  -7  10   1        4.59        0.64      1.88 o
  -6  10   1       33.03       30.11      1.69 o
  -5  10   1      111.67      108.09      3.22 o
  -4  10   1      104.11       92.16      2.54 o
  -3  10   1       41.44       43.60      3.48 o
  -2  10   1       33.29       38.32      1.62 o
  -1  10   1       31.17       35.48      1.40 o
   0  10   1      378.81      357.97      4.46 o
   1  10   1       13.47       10.42      1.26 o
   2  10   1       30.28       28.93      1.52 o
   3  10   1       32.43       35.82      1.65 o
   4  10   1      120.14      106.57      3.38 o
   5  10   1       73.60       79.93      2.86 o
   6  10   1        0.63       -0.96      0.96 o
   7  10   1        7.35        4.32      2.07 o
   8  10   1       56.95       60.80      6.03 o
  -8  11   1        1.18       -0.32      2.66 o
  -7  11   1       30.40       26.24      3.33 o
  -6  11   1        5.96        7.45      1.32 o
  -5  11   1        0.63       -0.98      1.34 o
  -4  11   1       76.04       86.49      4.10 o
  -3  11   1        3.15        4.20      1.01 o
  -2  11   1       17.67       20.20      1.47 o
  -1  11   1        3.40        0.85      0.92 o
   0  11   1        5.68        3.24      1.33 o
   1  11   1        1.61       -0.18      0.92 o
   2  11   1      107.68      109.63      2.90 o
   3  11   1        6.72        8.31      2.09 o
   4  11   1      154.61      160.88      4.28 o
   5  11   1       30.62       32.69      2.03 o
   6  11   1       43.04       46.43      2.31 o
   7  11   1       55.73       56.54      2.26 o
   8  11   1        0.33        2.25      2.44 o
  -7  12   1        1.00        0.00      5.01 o
  -6  12   1        0.01       -1.16      1.67 o
  -5  12   1       18.37       19.27      1.79 o
  -4  12   1        3.90        1.19      1.65 o
  -3  12   1       22.28       17.39      1.68 o
  -2  12   1      185.03      184.95      6.79 o
  -1  12   1       32.63       29.28      2.22 o
   0  12   1       42.22       39.55      2.48 o
   1  12   1       26.80       18.15      1.51 o
   2  12   1      237.51      237.69      5.43 o
   3  12   1       25.44       24.91      1.93 o
   4  12   1        0.28        0.59      1.44 o
   5  12   1        0.90        0.29      1.56 o
   6  12   1       37.08       45.03      2.47 o
   7  12   1       29.16       31.08      1.93 o
  -7  13   1        3.61        2.66      3.27 o
  -6  13   1        1.18        1.59      1.20 o
  -5  13   1       25.58       25.66      3.59 o
  -4  13   1        1.67        0.34      1.27 o
  -3  13   1       33.46       26.26      2.58 o
  -2  13   1       50.68       56.21      4.29 o
  -1  13   1       59.10       55.77      4.92 o
   0  13   1       16.93       15.86      1.47 o
   1  13   1       22.23       30.28      1.84 o
   2  13   1       67.59       65.72      3.64 o
   3  13   1        1.28        2.54      1.42 o
   4  13   1       20.07       21.80      1.99 o
   5  13   1       23.83       18.92      1.95 o
   6  13   1        0.04       -2.71      3.19 o
  -6  14   1        0.23        0.36      1.94 o
  -5  14   1       19.75       20.44      2.15 o
  -4  14   1        5.72        3.62      1.51 o
  -3  14   1        4.84        4.27      1.87 o
  -2  14   1        2.07        0.50      1.66 o
  -1  14   1       13.81        9.40      1.85 o
   0  14   1       29.15       34.87      2.03 o
   1  14   1        0.74        1.62      1.74 o
   2  14   1        1.97        2.30      1.70 o
   3  14   1        1.15        0.16      1.71 o
   4  14   1       13.84       11.87      1.78 o
   5  14   1       19.50       25.98      2.23 o
  -4  15   1        3.99        2.45      2.04 o
  -3  15   1        1.48       -0.20      1.84 o
  -2  15   1        0.53        0.41      1.84 o
  -1  15   1        0.06        0.27      1.65 o
   0  15   1        0.49        0.53      2.20 o
   1  15   1       13.18       10.69      2.23 o
   2  15   1        2.17        3.27      1.90 o
   3  15   1        8.02        8.33      2.96 o
   4  15   1        7.65        8.66      2.30 o
  -2  16   1        2.26        2.25      2.25 o
  -1  16   1        0.17       -2.19      3.27 o
   0  16   1        7.77       10.48      1.77 o
   1  16   1        1.50        1.93      2.04 o
   2  16   1       45.67       63.15      4.70 o
 -10   0   2       64.84       60.59      4.39 o
  -8   0   2        2.74        0.14      1.28 o
  -6   0   2       68.31       60.99      3.54 o
  -4   0   2      399.24      458.81      5.54 o
  -2   0   2     1472.60     1468.93     20.67 o
   0   0   2    17210.90    12394.28    319.60 o
   2   0   2     2964.04     2942.93     28.19 o
   4   0   2      886.35     1043.48     10.73 o
   6   0   2       62.15       73.12      1.75 o
   8   0   2      530.37      504.15     14.61 o
  10   0   2       29.04       28.19      3.02 o
 -11   1   2       21.02       19.96      2.87 o
 -10   1   2        0.66        0.30      1.25 o
  -9   1   2        3.30        3.58      1.28 o
  -8   1   2       41.22       43.12      2.01 o
  -7   1   2       40.70       38.41      1.48 o
  -6   1   2       20.95       13.38      0.67 o
  -5   1   2       64.01       91.36      1.62 o
  -4   1   2      215.59      293.47      2.78 o
  -3   1   2     1305.60     1287.04     11.80 o
  -2   1   2     2396.34     2504.94     24.64 o
  -1   1   2     4067.38     4062.30     39.94 o
   0   1   2       33.48       40.90      0.54 o
   1   1   2     4397.63     4301.70     32.21 o
   2   1   2     1082.20     1193.04      9.15 o
   3   1   2      267.15      226.83      2.10 o
   4   1   2     1007.46     1093.38      9.67 o
   5   1   2      462.63      511.50      5.11 o
   6   1   2      283.01      291.02      3.38 o
   7   1   2        4.50        4.66      0.91 o
   8   1   2       45.88       46.39      2.04 o
   9   1   2       13.20       13.02      1.61 o
  10   1   2        0.18        0.43      1.89 o
  11   1   2        0.00        0.00      2.45 o
 -11   2   2        0.49        0.96      1.96 o
 -10   2   2       13.55       14.46      1.97 o
  -9   2   2      275.36      257.94      5.37 o
  -8   2   2       40.73       42.32      1.66 o
  -7   2   2       10.77       13.76      0.81 o
  -6   2   2       35.94       40.16      1.04 o
  -5   2   2       44.12       35.45      0.97 o
  -4   2   2       25.25       23.41      0.72 o
  -3   2   2     2254.80     2263.60     22.14 o
  -2   2   2     5836.27     5815.41     48.94 o
  -1   2   2      147.15      120.20      1.29 o
   0   2   2     9127.30     8766.90     74.95 o
   1   2   2      941.21      891.78      6.69 o
   2   2   2        4.28        4.43      0.33 o
   3   2   2      104.43       89.83      1.11 o
   4   2   2       41.19       43.51      0.81 o
   5   2   2      655.43      665.82      6.47 o
   6   2   2       95.33      112.23      1.93 o
   7   2   2      359.91      373.28      5.44 o
   8   2   2        6.21        7.03      1.18 o
   9   2   2       27.99       19.65      2.04 o
  10   2   2        6.44        4.58      2.35 o
  11   2   2        1.90        3.68      2.66 o
 -11   3   2        0.82       -1.23      2.00 o
 -10   3   2       35.66       38.84      3.51 o
  -9   3   2        7.93        5.63      1.56 o
  -8   3   2       22.01       23.31      1.66 o
  -7   3   2      175.14      163.61      2.78 o
  -6   3   2       65.60       62.10      1.33 o
  -5   3   2      189.71      139.29      2.08 o
  -4   3   2     1171.60     1315.11     11.63 o
  -3   3   2     1018.50      964.83      8.71 o
  -2   3   2      201.46      291.50      2.83 o
  -1   3   2      166.25      151.45      2.57 o
   0   3   2     3102.74     3388.14     27.24 o
   1   3   2     4686.72     4713.26     38.46 o
   2   3   2      171.98      178.94      2.06 o
   3   3   2     1231.20     1133.26      9.59 o
   4   3   2      189.75      172.01      2.35 o
   5   3   2       15.35       16.25      0.74 o
   6   3   2       26.27       28.80      1.13 o
   7   3   2      702.19      685.25      9.05 o
   8   3   2       16.23       12.65      1.73 o
   9   3   2       16.37       13.52      1.93 o
  10   3   2       11.65       12.21      2.96 o
 -11   4   2        4.60        5.19      2.34 o
 -10   4   2       23.80       23.25      2.99 o
  -9   4   2        0.61       -0.21      1.65 o
  -8   4   2        2.50        1.69      1.51 o
  -7   4   2      248.18      202.42      4.37 o
  -6   4   2        5.81        8.85      0.64 o
  -5   4   2       51.10       73.94      1.30 o
  -4   4   2      234.32      226.01      2.55 o
  -3   4   2      534.21      671.32      6.12 o
  -2   4   2      123.68      101.29      1.52 o
  -1   4   2      774.04      799.08      6.45 o
   0   4   2      175.17      157.93      1.73 o
   1   4   2      356.66      336.99      3.29 o
   2   4   2      149.83      151.63      1.90 o
   3   4   2        2.75        1.52      0.60 o
   4   4   2      493.05      488.59      6.11 o
   5   4   2      106.08      101.55      1.45 o
   6   4   2       16.11       15.65      0.86 o
   7   4   2      147.46      147.34      5.04 o
   8   4   2       23.19       23.94      2.98 o
   9   4   2       26.16       19.93      2.17 o
  10   4   2        0.00        1.22      1.95 o
 -10   5   2       18.59       12.18      2.49 o
  -9   5   2        3.05        1.73      1.63 o
  -8   5   2       13.20       12.05      1.86 o
  -7   5   2       85.21       88.57      2.45 o
  -6   5   2       33.17       35.13      1.83 o
  -5   5   2       79.13       70.57      1.68 o
  -4   5   2       11.83       13.09      0.48 o
  -3   5   2        0.69        4.08      0.44 o
  -2   5   2     3305.71     3522.21     28.48 o
  -1   5   2        7.84        8.01      0.37 o
   0   5   2        4.12        7.59      0.50 o
   1   5   2        0.65        0.77      0.29 o
   2   5   2      333.31      358.48      3.77 o
   3   5   2       46.10       52.20      0.96 o
   4   5   2     1016.41     1050.16     11.74 o
   5   5   2        4.93        7.19      0.52 o
   6   5   2      954.77      947.75     15.17 o
   7   5   2        3.10        1.89      1.18 o
   8   5   2       34.68       32.20      2.65 o
   9   5   2       10.52       13.81      2.27 o
  10   5   2       11.02       12.78      3.47 o
 -10   6   2       53.55       55.74      4.22 o
  -9   6   2        0.76        3.33      1.75 o
  -8   6   2       21.04       17.57      2.18 o
  -7   6   2       49.51       57.64      2.59 o
  -6   6   2        0.08        0.30      0.91 o
  -5   6   2        9.77       13.21      0.99 o
  -4   6   2        9.27        4.92      0.39 o
  -3   6   2       12.76       32.69      0.80 o
  -2   6   2      712.25      793.16      7.03 o
  -1   6   2     1112.65     1419.42     18.40 o
   0   6   2       11.14       15.04      0.67 o
   1   6   2        1.65        1.74      0.33 o
   2   6   2      722.04      735.56      7.50 o
   3   6   2      841.52      905.59      8.57 o
   4   6   2        1.66        2.38      0.52 o
   5   6   2       78.14       84.03      2.39 o
   6   6   2       30.52       30.14      1.24 o
   7   6   2       47.87       42.98      3.00 o
   8   6   2       32.84       28.53      3.15 o
   9   6   2       30.53       32.06      3.78 o
  10   6   2        0.18        1.91      2.35 o
 -10   7   2        4.80        3.21      2.36 o
  -9   7   2       11.30        6.52      2.30 o
  -8   7   2        0.17       -0.20      1.88 o
  -7   7   2        1.05        1.20      1.51 o
  -6   7   2       70.34       68.79      2.66 o
  -5   7   2      157.10      131.51      2.32 o
  -4   7   2        9.32        9.62      0.75 o
  -3   7   2       54.87       79.33      1.85 o
  -2   7   2      529.08      618.13      5.73 o
  -1   7   2       93.89      104.17      1.66 o
   0   7   2      223.22      276.48      2.95 o
   1   7   2      360.52      335.51      3.54 o
   2   7   2        4.25        4.26      0.50 o
   3   7   2      248.46      232.95      3.13 o
   4   7   2      134.33      149.55      2.63 o
   5   7   2       14.99       18.20      1.13 o
   6   7   2       13.50       14.85      1.65 o
   7   7   2      800.13      788.26     14.70 o
   8   7   2        0.01        3.46      1.76 o
   9   7   2        6.50        8.18      2.38 o
  10   7   2        1.26       -0.72      2.11 o
 -10   8   2        9.01       11.71      2.79 o
  -9   8   2        7.34        7.45      2.45 o
  -8   8   2        3.06        4.50      1.85 o
  -7   8   2        2.04       -0.83      1.43 o
  -6   8   2        3.97        4.08      1.59 o
  -5   8   2      177.36      175.98      3.19 o
  -4   8   2       35.74       37.34      1.37 o
  -3   8   2       12.70       13.07      0.80 o
  -2   8   2       14.66       15.48      0.68 o
  -1   8   2       19.92       13.11      0.69 o
   0   8   2      170.26      215.53      2.56 o
   1   8   2       22.21       22.94      0.80 o
   2   8   2       67.56       59.51      1.49 o
   3   8   2     1082.59     1135.34     13.83 o
   4   8   2        7.11        8.13      1.23 o
   5   8   2      504.37      499.82      7.96 o
   6   8   2        9.05        8.59      1.14 o
   7   8   2       20.59       19.00      3.03 o
   8   8   2        0.17       -1.22      2.12 o
   9   8   2       39.93       24.27      3.33 o
  -9   9   2       11.69       19.89      3.14 o
  -8   9   2       16.33       15.85      2.47 o
  -7   9   2        3.59        2.17      1.75 o
  -6   9   2       14.17       14.25      1.87 o
  -5   9   2       21.33       27.33      1.67 o
  -4   9   2        1.52        1.85      2.06 o
  -3   9   2        2.74        1.76      0.66 o
  -2   9   2      144.26      135.81      2.57 o
  -1   9   2      201.02      208.29      2.94 o
   0   9   2       63.32       75.76      1.62 o
   1   9   2       45.57       47.15      1.56 o
   2   9   2       35.68       35.70      1.72 o
   3   9   2       24.01       19.83      1.42 o
   4   9   2       66.49       70.81      3.86 o
   5   9   2      210.56      205.31      4.51 o
   6   9   2        1.35        0.88      0.96 o
   7   9   2        9.22        5.78      1.59 o
   8   9   2       17.84       12.07      2.72 o
   9   9   2        1.47        0.47      2.07 o
  -9  10   2        7.79       14.27      4.50 o
  -8  10   2        5.64        9.40      2.64 o
  -7  10   2        7.18        4.03      2.03 o
  -6  10   2       38.36       44.72      1.89 o
  -5  10   2      103.11      106.20      3.19 o
  -4  10   2        5.76        5.01      1.30 o
  -3  10   2        3.12        2.90      0.87 o
  -2  10   2       55.52       59.28      1.86 o
  -1  10   2      234.67      203.86      3.87 o
   0  10   2      546.62      598.64      7.39 o
   1  10   2        1.27        1.80      0.80 o
   2  10   2      740.12      756.62     10.83 o
   3  10   2       72.97       63.61      3.46 o
   4  10   2       60.45       51.32      2.37 o
   5  10   2        5.75        4.90      1.26 o
   6  10   2        6.29        6.12      1.14 o
   7  10   2        8.73       13.07      2.18 o
   8  10   2        7.82        8.03      2.66 o
  -8  11   2       29.47       27.90      3.58 o
  -7  11   2        5.13        2.12      2.19 o
  -6  11   2        0.00       -0.40      0.90 o
  -5  11   2        4.34        2.60      1.18 o
  -4  11   2        0.40       -0.97      0.97 o
  -3  11   2       72.83       55.79      2.34 o
  -2  11   2        5.86        3.79      1.39 o
  -1  11   2        7.38        6.58      1.06 o
   0  11   2      319.62      330.61      7.25 o
   1  11   2       50.17       54.45      2.70 o
   2  11   2       95.16      105.94      3.70 o
   3  11   2        6.80        6.19      1.49 o
   4  11   2       16.04       15.66      1.80 o
   5  11   2        0.49        0.61      1.15 o
   6  11   2        3.51        1.08      1.60 o
   7  11   2        6.52        8.39      1.28 o
   8  11   2        1.86        3.52      2.57 o
  -7  12   2        2.48       -0.48      5.62 o
  -6  12   2       11.98       14.18      2.34 o
  -5  12   2       41.43       43.69      3.26 o
  -4  12   2        5.66        3.45      2.46 o
  -3  12   2      104.75      101.56      4.62 o
  -2  12   2        1.59        1.29      0.99 o
  -1  12   2        0.33       -0.87      1.18 o
   0  12   2       62.75       49.48      2.74 o
   1  12   2       40.97       28.32      2.58 o
   2  12   2       11.90        9.81      2.19 o
   3  12   2        2.54        1.30      1.23 o
   4  12   2        0.00       -1.91      2.04 o
   5  12   2       20.24       31.46      2.21 o
   6  12   2       11.75       11.71      1.68 o
   7  12   2       14.06       15.65      1.95 o
  -7  13   2       66.94       75.41      6.34 o
  -6  13   2        3.19        4.60      1.44 o
  -5  13   2       22.68       23.72      2.15 o
  -4  13   2       18.96       18.37      2.35 o
  -3  13   2        0.14       -0.94      1.12 o
  -2  13   2       26.16       19.20      2.79 o
  -1  13   2       11.05        7.03      1.65 o
   0  13   2       67.17       56.08      3.35 o
   1  13   2       45.71       50.83      3.27 o
   2  13   2       38.39       32.10      2.78 o
   3  13   2       52.47       62.12      3.66 o
   4  13   2        2.52        1.76      1.28 o
   5  13   2        2.96        4.71      1.50 o
   6  13   2        5.91        2.56      1.38 o
  -6  14   2        2.81        1.32      1.42 o
  -5  14   2       24.81       28.48      3.78 o
  -4  14   2        0.04        1.84      1.84 o
  -3  14   2        4.63        7.97      2.04 o
  -2  14   2        5.46        1.84      1.84 o
  -1  14   2        0.02        0.60      1.64 o
   0  14   2       39.44       32.54      2.10 o
   1  14   2        4.78        3.22      1.30 o
   2  14   2        0.39       -0.73      1.53 o
   3  14   2       22.90       24.45      5.01 o
   4  14   2        1.84        0.00      1.45 o
   5  14   2        4.19        4.97      1.94 o
  -4  15   2        9.98       13.28      2.66 o
  -3  15   2        0.02        1.43      2.04 o
  -2  15   2       14.99       16.96      2.86 o
  -1  15   2        5.65        6.21      1.99 o
   0  15   2       30.11       30.61      2.24 o
   1  15   2       19.40       19.25      2.96 o
   2  15   2       12.84       11.25      2.39 o
   3  15   2        6.79        9.74      2.29 o
   4  15   2       60.82       68.06     13.39 o
  -2  16   2        3.36        5.72      2.45 o
  -1  16   2        1.59        6.90      2.34 o
   0  16   2        4.01        4.36      2.19 o
   1  16   2        0.27       -0.33      2.03 o
   2  16   2        4.93        7.68      2.27 o
 -11   0   3        5.94        3.88      2.45 o
  -9   0   3       23.25       19.54      2.41 o
  -7   0   3      192.41      177.79      4.43 o
  -5   0   3      840.76      903.36     11.75 o
  -3   0   3    15928.49    15345.08    333.31 o
  -1   0   3    14529.33    13403.60    352.32 o
   1   0   3     3269.56     3793.11     44.51 o
   3   0   3       23.57       30.63      0.65 o
   5   0   3      520.05      469.79      7.20 o
   7   0   3        8.80        7.12      1.44 o
   9   0   3       22.09       19.35      2.17 o
 -11   1   3        0.01       -2.04      2.04 o
 -10   1   3        2.17        2.13      1.29 o
  -9   1   3       14.87       16.18      1.59 o
  -8   1   3       33.89       27.62      1.64 o
  -7   1   3       14.79       20.73      1.60 o
  -6   1   3       70.91       73.70      1.29 o
  -5   1   3     3486.42     3509.06     27.88 o
  -4   1   3      198.78      185.31      2.28 o
  -3   1   3       48.41       56.97      1.27 o
  -2   1   3     8287.71     7885.03     70.93 o
  -1   1   3     4734.34     4738.17     37.67 o
   0   1   3      860.29      914.87      7.12 o
   1   1   3      145.61      171.71      2.07 o
   2   1   3     1142.72     1132.80      8.79 o
   3   1   3      235.78      240.65      2.14 o
   4   1   3     2141.74     2307.81     17.48 o
   5   1   3      279.14      276.87      3.03 o
   6   1   3      672.61      660.25      7.30 o
   7   1   3      561.00      534.52      6.43 o
   8   1   3       26.49       30.72      1.77 o
   9   1   3        9.60       12.99      1.69 o
  10   1   3       27.45       35.60      6.74 o
 -11   2   3        2.63        4.56      2.19 o
 -10   2   3       10.16       11.22      2.11 o
  -9   2   3       17.99       17.93      1.65 o
  -8   2   3       28.41       37.30      1.53 o
  -7   2   3       23.14       17.01      0.87 o
  -6   2   3        3.30        1.00      0.40 o
  -5   2   3      346.82      367.18      3.57 o
  -4   2   3     1052.27      915.67      8.82 o
  -3   2   3     2341.09     2395.29     29.54 o
  -2   2   3      476.37      553.55      6.68 o
  -1   2   3     1076.90     1080.92     18.62 o
   0   2   3    20753.73    19592.23    261.41 o
   1   2   3      868.26      858.98      6.23 o
   2   2   3     6350.23     6438.06     51.52 o
   3   2   3      113.39      114.60      1.25 o
   4   2   3      603.98      573.52      4.84 o
   5   2   3      187.85      200.87      2.24 o
   6   2   3      247.33      275.21      3.35 o
   7   2   3       10.17        8.44      1.20 o
   8   2   3       33.90       37.60      1.90 o
   9   2   3        0.72        1.95      1.35 o
  10   2   3        3.77        6.51      2.30 o
 -11   3   3        1.71       -0.18      2.45 o
 -10   3   3       16.62       20.59      2.24 o
  -9   3   3        9.05        9.33      1.68 o
  -8   3   3       30.02       32.20      1.39 o
  -7   3   3       25.72       16.39      0.98 o
  -6   3   3       21.18       28.10      0.89 o
  -5   3   3      265.70      301.22      3.91 o
  -4   3   3      663.19      635.85      6.57 o
  -3   3   3     1116.60     1153.87     11.00 o
  -2   3   3     1033.76      961.27      8.54 o
  -1   3   3     2239.36     2233.82     19.44 o
   0   3   3     3942.55     3979.92     31.84 o
   1   3   3        1.16        1.04      0.19 o
   2   3   3      736.83      815.95      6.59 o
   3   3   3       72.09       73.78      1.09 o
   4   3   3       95.12      115.95      1.96 o
   5   3   3       14.13        8.49      0.62 o
   6   3   3      264.39      265.14      4.46 o
   7   3   3      569.41      583.78      9.00 o
   8   3   3        6.76        5.47      1.49 o
   9   3   3        6.05        6.60      1.68 o
  10   3   3       31.85       31.24      3.43 o
 -11   4   3       11.95       15.31      2.84 o
 -10   4   3       10.99       12.67      3.08 o
  -9   4   3        1.82        3.24      1.45 o
  -8   4   3      210.13      211.53      4.37 o
  -7   4   3       22.23       17.98      1.04 o
  -6   4   3        9.08        9.90      0.63 o
  -5   4   3        0.93        1.79      0.42 o
  -4   4   3       68.61       93.01      1.70 o
  -3   4   3     1750.89     1764.13     14.37 o
  -2   4   3      155.19      128.73      1.76 o
  -1   4   3     1776.13     1646.10     18.87 o
   0   4   3      615.99      703.97      6.10 o
   1   4   3      233.82      309.26      2.98 o
   2   4   3        4.24       10.89      0.42 o
   3   4   3      946.08     1124.37      9.02 o
   4   4   3        8.38       14.71      0.66 o
   5   4   3      549.52      558.14      6.58 o
   6   4   3       62.22       77.87      1.96 o
   7   4   3       40.60       36.88      2.09 o
   8   4   3        0.31        2.04      1.44 o
   9   4   3        8.07       11.54      1.98 o
  10   4   3        1.92       -0.87      2.06 o
 -11   5   3        5.64        9.56      2.75 o
 -10   5   3       10.72        9.89      2.45 o
  -9   5   3       14.88       13.92      2.35 o
  -8   5   3        0.91        2.89      1.63 o
  -7   5   3      552.63      521.28      7.35 o
  -6   5   3       44.76       40.29      1.55 o
  -5   5   3      212.53      188.17      2.40 o
  -4   5   3      119.05      138.67      1.71 o
  -3   5   3      561.73      525.14      4.81 o
  -2   5   3     2130.95     2142.52     17.43 o
  -1   5   3      108.31      124.08      1.62 o
   0   5   3      413.59      436.21      4.08 o
   1   5   3      840.53      927.34      8.41 o
   2   5   3       27.32       25.88      0.68 o
   3   5   3      209.22      194.28      2.52 o
   4   5   3      271.74      284.06      2.94 o
   5   5   3      259.44      235.86      4.07 o
   6   5   3      230.70      237.42      3.92 o
   7   5   3       25.52       23.77      2.24 o
   8   5   3       14.66       16.55      2.24 o
   9   5   3       46.19       50.46      3.46 o
  10   5   3        0.40       -0.82      2.55 o
 -10   6   3        0.05       -0.20      3.68 o
  -9   6   3        0.03       -1.11      1.76 o
  -8   6   3        4.65        5.71      1.78 o
  -7   6   3       46.04       46.80      2.41 o
  -6   6   3        1.79        2.20      1.06 o
  -5   6   3        2.42        1.75      0.74 o
  -4   6   3      545.13      565.80      5.60 o
  -3   6   3      226.56      231.80      2.80 o
  -2   6   3       82.33       95.44      1.33 o
  -1   6   3     1569.43     1551.51     13.07 o
   0   6   3     2573.46     2702.29     20.81 o
   1   6   3      335.99      330.01      3.21 o
   2   6   3      756.79      770.98      7.88 o
   3   6   3       44.50       43.15      1.50 o
   4   6   3      157.55      134.20      2.16 o
   5   6   3        0.78       -0.79      0.79 o
   6   6   3       79.31       87.06      2.16 o
   7   6   3       21.93       25.18      2.48 o
   8   6   3        1.69        3.02      3.33 o
   9   6   3        9.53        8.70      2.64 o
  10   6   3        6.26        6.92      2.53 o
 -10   7   3       33.64       37.32      3.68 o
  -9   7   3       36.55       35.66      3.10 o
  -8   7   3       46.66       49.36      3.17 o
  -7   7   3      134.44      157.21      5.01 o
  -6   7   3       39.77       29.75      2.28 o
  -5   7   3       83.78       72.90      3.10 o
  -4   7   3      238.18      238.91      4.25 o
  -3   7   3       23.88       22.92      0.84 o
  -2   7   3      323.47      369.33      3.77 o
  -1   7   3      490.35      502.42      6.01 o
   0   7   3      905.89      956.83      9.06 o
   1   7   3       26.24       27.30      0.79 o
   2   7   3      113.02      164.94      2.42 o
   3   7   3       45.93       44.55      1.21 o
   4   7   3       26.53       32.54      1.19 o
   5   7   3       23.44       24.59      1.72 o
   6   7   3       81.05       88.02      2.24 o
   7   7   3       10.75       13.73      2.59 o
   8   7   3        1.36       -0.25      1.65 o
   9   7   3        8.92       10.77      5.62 o
 -10   8   3        0.41       -1.96      1.96 o
  -9   8   3        7.61        8.92      2.86 o
  -8   8   3       15.89       19.01      2.42 o
  -7   8   3        9.46        8.24      1.91 o
  -6   8   3       50.22       47.84      4.67 o
  -5   8   3       39.61       28.16      1.25 o
  -4   8   3      184.61      197.42      3.33 o
  -3   8   3       98.78      119.27      2.40 o
  -2   8   3       23.19       16.27      0.98 o
  -1   8   3       12.58        7.16      0.73 o
   0   8   3      542.29      636.29      6.87 o
   1   8   3        0.16        1.62      0.64 o
   2   8   3       50.05       59.00      1.49 o
   3   8   3      227.89      244.30      3.57 o
   4   8   3       75.56       76.66      2.76 o
   5   8   3      273.41      271.94      6.82 o
   6   8   3       54.26       46.97      2.00 o
   7   8   3       27.96       30.21      1.41 o
   8   8   3        0.35       -1.10      1.77 o
   9   8   3        1.18        3.10      2.23 o
  -9   9   3        6.56        9.88      2.73 o
  -8   9   3        0.48       -0.22      2.94 o
  -7   9   3       13.29       20.04      3.57 o
  -6   9   3       70.75       68.62      3.52 o
  -5   9   3       37.31       34.65      2.00 o
  -4   9   3        3.74        1.89      0.78 o
  -3   9   3      105.38       74.37      2.63 o
  -2   9   3      105.18      128.39      2.53 o
  -1   9   3       24.73       23.99      0.99 o
   0   9   3       30.47       24.43      0.99 o
   1   9   3        1.90        0.46      0.66 o
   2   9   3       48.81       43.85      1.47 o
   3   9   3      320.06      341.35      6.90 o
   4   9   3        0.27        1.41      2.04 o
   5   9   3       22.31       18.50      1.59 o
   6   9   3        8.59        9.87      1.26 o
   7   9   3       60.13       62.55      2.19 o
   8   9   3        0.48       -0.78      2.55 o
   9   9   3        8.98        4.83      2.60 o
  -9  10   3        0.01        0.23      2.15 o
  -8  10   3        0.28       -1.70      1.70 o
  -7  10   3       80.21       81.27      4.14 o
  -6  10   3        2.81        2.77      0.91 o
  -5  10   3       10.81       10.55      1.52 o
  -4  10   3        1.27       -0.10      0.83 o
  -3  10   3      162.11      145.28      3.25 o
  -2  10   3        0.86       -0.60      0.70 o
  -1  10   3       85.67       78.27      2.17 o
   0  10   3      122.66      116.69      4.78 o
   1  10   3       15.57       20.65      1.56 o
   2  10   3       21.49       21.07      1.50 o
   3  10   3       66.84       60.40      2.79 o
   4  10   3       92.04      103.32      6.64 o
   5  10   3       11.96       12.29      1.45 o
   6  10   3        0.76       -1.33      1.33 o
   7  10   3        1.10        1.03      0.93 o
   8  10   3        1.54       -1.28      2.13 o
  -8  11   3       11.02       17.58      3.68 o
  -7  11   3        6.03        3.00      2.26 o
  -6  11   3        8.15        8.18      1.22 o
  -5  11   3      162.82      150.37      3.96 o
  -4  11   3       79.63       64.22      2.57 o
  -3  11   3        2.26        1.17      1.08 o
  -2  11   3        0.03       -0.85      0.85 o
  -1  11   3        1.19        1.62      1.21 o
   0  11   3        3.26        4.63      1.07 o
   1  11   3        0.29       -0.77      0.95 o
   2  11   3       70.04       76.72      2.59 o
   3  11   3      109.98      102.08      5.11 o
   4  11   3       40.33       34.06      7.77 o
   5  11   3        7.84        6.57      1.79 o
   6  11   3        0.13       -1.01      1.01 o
   7  11   3       28.59       27.04      1.91 o
   8  11   3        1.41       -4.50      4.50 o
  -7  12   3        1.49       -0.20      2.66 o
  -6  12   3       15.87       13.48      1.44 o
  -5  12   3        6.64        7.00      1.84 o
  -4  12   3      135.62      135.56      3.92 o
  -3  12   3        6.64        4.62      1.66 o
  -2  12   3       11.82       10.57      1.96 o
  -1  12   3        0.00        0.25      1.72 o
   0  12   3       13.89       18.44      3.77 o
   1  12   3        1.47        1.05      1.04 o
   2  12   3       16.26       13.86      2.55 o
   3  12   3        0.01       -2.55      2.55 o
   4  12   3        3.73        3.72      1.31 o
   5  12   3       21.46       18.50      1.94 o
   6  12   3        1.56       -0.31      1.37 o
   7  12   3       13.47       17.63      1.76 o
  -7  13   3        5.25        6.95      3.27 o
  -6  13   3       29.20       21.57      1.92 o
  -5  13   3        0.03        1.48      1.94 o
  -4  13   3        1.36       -0.43      1.28 o
  -3  13   3        1.27        3.07      1.84 o
  -2  13   3       24.26       23.87      3.47 o
  -1  13   3       11.11        6.02      2.35 o
   0  13   3        0.19        2.62      3.37 o
   1  13   3        2.68        1.18      1.68 o
   2  13   3        9.75        8.42      2.19 o
   3  13   3       14.13       21.38      3.00 o
   4  13   3        5.42        9.07      1.63 o
   5  13   3       17.70       20.00      2.06 o
   6  13   3        0.89       -1.30      1.32 o
  -6  14   3        2.29        0.54      2.45 o
  -5  14   3        1.15       -1.36      1.36 o
  -4  14   3       48.39       47.82      3.68 o
  -3  14   3        0.22       -1.43      1.43 o
  -2  14   3        3.57        2.79      1.65 o
  -1  14   3        1.79        3.86      3.47 o
   0  14   3       23.31       33.88      2.92 o
   1  14   3       15.38       15.76      4.50 o
   2  14   3       46.13       68.76      4.00 o
   3  14   3        0.11       -1.07      2.55 o
   4  14   3        6.39        8.71      1.76 o
   5  14   3        5.06        3.54      2.87 o
  -4  15   3        3.23        1.02      2.04 o
  -3  15   3        4.01       -1.02      1.84 o
  -2  15   3        5.25        2.25      2.04 o
  -1  15   3        2.40       -0.14      1.65 o
   0  15   3       12.41       10.38      2.86 o
   1  15   3       14.10        8.93      1.66 o
   2  15   3        5.33        5.81      2.23 o
   3  15   3        4.47        4.85      2.28 o
   4  15   3        0.00        1.06      1.93 o
  -2  16   3       12.45        5.72      2.25 o
  -1  16   3        3.83        4.71      6.44 o
   0  16   3        4.67        5.33      2.31 o
   1  16   3        7.33        6.46      2.36 o
   2  16   3        8.02        2.04      5.11 o
 -10   0   4        2.45        4.40      1.92 o
  -8   0   4       29.10       31.29      2.53 o
  -6   0   4        0.08        0.59      0.70 o
  -4   0   4      514.99      379.82      6.47 o
  -2   0   4    13024.72    12391.51    287.15 o
   0   0   4     1309.30     1384.72     19.38 o
   2   0   4     4803.33     4696.06     45.77 o
   4   0   4      212.97      235.74      4.98 o
   6   0   4      121.63      119.85      3.50 o
   8   0   4       44.09       41.67      2.68 o
  10   0   4        1.50       -0.20      3.07 o
 -11   1   4       13.05       22.07      3.68 o
 -10   1   4       16.33       17.73      1.89 o
  -9   1   4       35.50       42.64      2.63 o
  -8   1   4        7.85        7.99      1.24 o
  -7   1   4       91.45       82.49      1.66 o
  -6   1   4      548.42      494.05      5.13 o
  -5   1   4      167.69      118.90      1.96 o
  -4   1   4     2590.15     2664.73     26.29 o
  -3   1   4     1900.45     1810.66     18.14 o
  -2   1   4     1217.63     1142.70     10.67 o
  -1   1   4     3875.24     3976.66     33.63 o
   0   1   4      159.92      147.57      1.64 o
   1   1   4     2793.35     2865.82     22.52 o
   2   1   4     1198.30     1311.66     10.69 o
   3   1   4       95.80      150.69      1.65 o
   4   1   4      152.93      192.65      1.97 o
   5   1   4      740.72      808.60      7.20 o
   6   1   4       68.06       74.77      2.00 o
   7   1   4       35.14       35.63      1.49 o
   8   1   4        0.99        1.86      1.00 o
   9   1   4        6.36        6.09      1.33 o
  10   1   4        0.86       -0.66      1.64 o
 -11   2   4        2.50        0.96      2.04 o
 -10   2   4        2.86        4.78      1.73 o
  -9   2   4       43.20       42.50      2.19 o
  -8   2   4        1.46        2.04      0.96 o
  -7   2   4      208.78      183.51      3.05 o
  -6   2   4      270.99      290.00      3.09 o
  -5   2   4       60.41       80.76      1.59 o
  -4   2   4      202.31      187.27      2.68 o
  -3   2   4     2968.37     2886.28     31.20 o
  -2   2   4      115.32      146.96      2.23 o
  -1   2   4     1161.54     1130.31     14.43 o
   0   2   4     1394.96     1403.18     12.20 o
   1   2   4        9.53       24.74      0.53 o
   2   2   4     2093.90     2246.90     17.06 o
   3   2   4       49.28       36.76      0.62 o
   4   2   4      470.75      539.72      4.65 o
   5   2   4      868.40      823.66      7.29 o
   6   2   4       67.50       80.14      2.05 o
   7   2   4        0.52        0.84      0.85 o
   8   2   4        2.11        0.20      1.00 o
   9   2   4        0.69        1.72      1.98 o
  10   2   4        9.52       13.48      5.01 o
 -11   3   4        0.57        4.07      2.26 o
 -10   3   4       11.91       17.32      2.11 o
  -9   3   4        7.93       12.13      1.77 o
  -8   3   4        0.98       -0.59      0.69 o
  -7   3   4      135.27      124.80      2.94 o
  -6   3   4      169.33      153.56      2.42 o
  -5   3   4     2142.81     2070.60     23.17 o
  -4   3   4       15.59       15.26      0.87 o
  -3   3   4     1115.22     1035.99     12.24 o
  -2   3   4      497.30      528.90      5.43 o
  -1   3   4     1599.49     1746.33     14.38 o
   0   3   4     1245.61     1278.53     10.63 o
   1   3   4      938.07     1029.51      8.21 o
   2   3   4       47.40       35.54      0.67 o
   3   3   4      180.07      165.95      1.70 o
   4   3   4       38.63       44.34      0.97 o
   5   3   4        0.74        0.94      0.55 o
   6   3   4       38.67       38.89      1.61 o
   7   3   4       30.02       25.34      1.87 o
   8   3   4       23.25       21.25      2.21 o
   9   3   4      100.02      109.35      4.01 o
  10   3   4       19.90       24.33      3.88 o
 -11   4   4       11.13        9.38      2.57 o
 -10   4   4        1.17        3.42      1.56 o
  -9   4   4        5.73        4.67      1.53 o
  -8   4   4        5.68        5.28      0.97 o
  -7   4   4      108.54      104.26      1.94 o
  -6   4   4        4.29        3.81      0.63 o
  -5   4   4       10.23       11.40      0.77 o
  -4   4   4      807.90      731.70      7.03 o
  -3   4   4       27.04       23.40      0.66 o
  -2   4   4       79.95       70.69      1.21 o
  -1   4   4      119.18       90.04      1.57 o
   0   4   4        3.59        3.55      0.52 o
   1   4   4      226.51      260.52      2.51 o
   2   4   4      272.50      261.62      2.55 o
   3   4   4       25.62       32.63      0.71 o
   4   4   4      394.86      399.97      4.50 o
   5   4   4       15.34       16.70      1.20 o
   6   4   4      243.75      254.67      3.65 o
   7   4   4        1.38        2.84      1.92 o
   8   4   4        3.71        1.84      1.52 o
   9   4   4       15.09       15.80      2.20 o
  10   4   4        4.17        6.44      2.49 o
 -11   5   4       12.60       11.50      3.27 o
 -10   5   4        1.74       -1.23      2.25 o
  -9   5   4       15.42       12.83      2.07 o
  -8   5   4       54.03       53.39      3.04 o
  -7   5   4        0.68        0.26      1.17 o
  -6   5   4      128.90      105.03      1.91 o
  -5   5   4      128.24      118.34      2.93 o
  -4   5   4        7.38       10.46      0.62 o
  -3   5   4      127.55      123.86      1.62 o
  -2   5   4     7343.86     7612.08     60.14 o
  -1   5   4       21.50       18.62      0.70 o
   0   5   4        7.37       11.65      0.57 o
   1   5   4      158.55      171.23      2.05 o
   2   5   4      246.40      282.54      2.78 o
   3   5   4        0.02        3.12      0.63 o
   4   5   4     1863.65     1926.49     16.03 o
   5   5   4        0.05       -0.27      0.60 o
   6   5   4      204.55      201.37      4.05 o
   7   5   4       44.23       37.88      3.60 o
   8   5   4       91.15       85.33      4.10 o
   9   5   4        0.91        1.04      2.06 o
  10   5   4        1.99       -1.37      1.76 o
 -10   6   4        1.64        2.90      3.99 o
  -9   6   4        8.68        9.22      2.85 o
  -8   6   4        0.38        1.12      1.34 o
  -7   6   4        1.31        1.38      1.60 o
  -6   6   4       12.41        8.29      1.59 o
  -5   6   4      364.84      373.66      5.66 o
  -4   6   4      100.80       99.95      1.57 o
  -3   6   4        0.78        0.43      0.34 o
  -2   6   4      151.53      128.80      1.72 o
  -1   6   4       48.57       67.84      2.11 o
   0   6   4     2572.58     2661.01     21.87 o
   1   6   4        1.45        2.15      0.64 o
   2   6   4      624.67      644.63      5.98 o
   3   6   4      246.26      269.99      3.22 o
   4   6   4       45.40       46.33      1.19 o
   5   6   4        0.74       -0.47      0.86 o
   6   6   4       61.38       76.05      1.92 o
   7   6   4       76.49       75.30      3.76 o
   8   6   4        5.24        4.15      1.91 o
   9   6   4       40.94       39.33      3.73 o
 -10   7   4        0.11       -0.86      2.04 o
  -9   7   4        1.36        0.91      1.95 o
  -8   7   4        0.05       -0.88      1.38 o
  -7   7   4       27.23       29.75      2.44 o
  -6   7   4       36.60       27.63      2.74 o
  -5   7   4      820.28      802.64     10.57 o
  -4   7   4       23.88       24.88      1.10 o
  -3   7   4      211.38      225.53      2.85 o
  -2   7   4      208.11      237.94      2.70 o
  -1   7   4      178.99      171.34      2.61 o
   0   7   4      182.49      214.67      2.33 o
   1   7   4       78.26       85.15      1.29 o
   2   7   4       68.53       52.55      1.37 o
   3   7   4        5.07        3.71      0.56 o
   4   7   4      201.04      201.26      4.42 o
   5   7   4       18.55       17.41      2.42 o
   6   7   4       19.74       22.29      1.30 o
   7   7   4      126.67      139.11      4.51 o
   8   7   4       44.52       48.10      3.45 o
   9   7   4        6.46        7.77      2.45 o
 -10   8   4        9.95        6.41      2.65 o
  -9   8   4       14.19       12.51      3.47 o
  -8   8   4       20.26       22.95      2.51 o
  -7   8   4       55.72       47.07      3.02 o
  -6   8   4       13.38       11.14      1.77 o
  -5   8   4       15.77       17.28      1.40 o
  -4   8   4      182.24      175.07      3.10 o
  -3   8   4        0.03        0.05      0.92 o
  -2   8   4       12.81       14.49      1.17 o
  -1   8   4      996.46     1009.80     13.50 o
   0   8   4      146.67      151.43      2.50 o
   1   8   4       18.37       24.09      1.00 o
   2   8   4       36.84       40.48      1.34 o
   3   8   4      176.41      187.35      3.00 o
   4   8   4        3.61        1.85      1.12 o
   5   8   4        4.95        3.54      1.61 o
   6   8   4       20.14       15.04      1.41 o
   7   8   4       30.08       29.72      1.55 o
   8   8   4        0.22       -0.06      2.00 o
   9   8   4        2.42        1.23      3.37 o
  -9   9   4       33.31       33.91      3.54 o
  -8   9   4        0.80        0.37      1.65 o
  -7   9   4       37.59       37.08      2.88 o
  -6   9   4       83.40       79.89      3.68 o
  -5   9   4        0.12       -0.62      0.62 o
  -4   9   4       57.94       68.46      2.11 o
  -3   9   4      113.07      109.41      4.39 o
  -2   9   4     1000.39     1037.03     10.54 o
  -1   9   4       20.37       22.38      0.98 o
   0   9   4      209.68      234.52      3.55 o
   1   9   4      212.22      215.79      3.77 o
   2   9   4       95.16      106.09      2.25 o
   3   9   4      316.35      294.28      5.42 o
   4   9   4       29.27       29.29      2.87 o
   5   9   4      325.38      302.13      7.65 o
   6   9   4        5.61        5.88      1.16 o
   7   9   4        1.23        1.79      1.02 o
   8   9   4        0.16        2.69      2.30 o
  -9  10   4        3.89       -0.20      2.66 o
  -8  10   4        2.30        1.02      2.66 o
  -7  10   4       26.35       31.20      3.24 o
  -6  10   4        4.02        5.26      2.11 o
  -5  10   4        2.85        3.71      1.01 o
  -4  10   4        5.56        9.08      1.41 o
  -3  10   4        0.03       -0.39      0.77 o
  -2  10   4        0.41       -0.30      0.84 o
  -1  10   4      268.73      252.03      4.53 o
   0  10   4      963.52     1017.71     14.57 o
   1  10   4      405.03      433.44      7.07 o
   2  10   4      791.60      810.70     11.66 o
   3  10   4        1.49        2.49      1.85 o
   4  10   4       12.37        7.48      2.23 o
   5  10   4       55.84       49.98      3.74 o
   6  10   4        0.19       -0.76      1.24 o
   7  10   4       44.02       43.77      2.22 o
   8  10   4        8.88       10.67      4.29 o
  -8  11   4        2.65        9.61      3.47 o
  -7  11   4        4.66        4.70      2.66 o
  -6  11   4        2.11        0.80      0.77 o
  -5  11   4       66.85       71.29      3.07 o
  -4  11   4       36.38       30.81      1.89 o
  -3  11   4        0.10        1.83      1.07 o
  -2  11   4        9.00        6.11      1.08 o
  -1  11   4        3.74        5.49      2.07 o
   0  11   4      282.06      284.25      5.28 o
   1  11   4        2.25        3.00      1.22 o
   2  11   4      294.20      322.24      6.40 o
   3  11   4       52.70       56.44      5.31 o
   4  11   4       50.37       56.97      3.99 o
   5  11   4        1.13       -0.13      1.99 o
   6  11   4        0.10       -0.08      1.16 o
   7  11   4        8.74        9.07      1.43 o
  -7  12   4        0.01        0.00      2.45 o
  -6  12   4        5.37        5.78      1.28 o
  -5  12   4       70.92       69.26      2.99 o
  -4  12   4        2.32        4.12      2.25 o
  -3  12   4      106.60      113.45      3.81 o
  -2  12   4        6.29        7.83      1.74 o
  -1  12   4       24.31       25.10      2.38 o
   0  12   4       10.65        9.50      1.94 o
   1  12   4       25.14       29.23      3.57 o
   2  12   4       41.29       41.41      2.36 o
   3  12   4       42.25       46.18      6.34 o
   4  12   4       33.59       29.92      3.88 o
   5  12   4       83.43       94.15      3.77 o
   6  12   4        4.51        1.48      3.36 o
   7  12   4        1.13        0.96      2.11 o
  -7  13   4       35.96       42.31      4.91 o
  -6  13   4        4.82        1.71      1.84 o
  -5  13   4        9.02       13.69      1.81 o
  -4  13   4       32.39       32.94      2.36 o
  -3  13   4        3.68        5.11      1.84 o
  -2  13   4        0.27       -0.04      1.33 o
  -1  13   4        1.81       -0.14      1.46 o
   0  13   4       16.00       15.46      2.23 o
   1  13   4       80.31       99.41      4.55 o
   2  13   4        5.97        5.90      4.91 o
   3  13   4        4.83        8.83      3.78 o
   4  13   4        6.99        7.09      2.78 o
   5  13   4       19.93       24.34      5.69 o
   6  13   4        2.19        0.72      1.66 o
  -6  14   4        0.38        4.67      1.44 o
  -5  14   4        0.16       -1.27      1.36 o
  -4  14   4        4.87        7.15      2.25 o
  -3  14   4        0.00       -1.64      1.64 o
  -2  14   4       18.49       18.72      2.36 o
  -1  14   4       11.93       13.00      2.23 o
   0  14   4        3.29        3.41      1.89 o
   1  14   4       10.55       11.19      2.38 o
   2  14   4        5.04        7.36      5.52 o
   3  14   4        6.39        2.67      1.55 o
   4  14   4        1.40        0.87      1.60 o
   5  14   4       16.22       13.99      2.33 o
  -4  15   4        3.20        5.11      2.25 o
  -3  15   4        0.34       -1.64      1.64 o
  -2  15   4       10.00       11.14      2.23 o
  -1  15   4        2.78        5.86      2.04 o
   0  15   4        3.46        5.79      2.19 o
   1  15   4       42.74       40.89      3.45 o
   2  15   4       39.65       45.50      6.64 o
   3  15   4       17.76       23.53      4.60 o
  -2  16   4        0.86        0.82      2.25 o
  -1  16   4        1.78       -1.80      1.86 o
   0  16   4        4.69        3.28      3.27 o
   1  16   4        0.22       -0.32      1.45 o
 -11   0   5        3.67        3.88      2.45 o
  -9   0   5      239.76      218.44      7.36 o
  -7   0   5        4.99        3.80      1.15 o
  -5   0   5      251.37      278.90      5.37 o
  -3   0   5     3481.74     3523.79     42.36 o
  -1   0   5     2519.71     2631.72     36.46 o
   1   0   5     4363.63     3978.13     42.25 o
   3   0   5       37.10       41.98      1.55 o
   5   0   5       16.66       11.05      0.61 o
   7   0   5      488.19      520.20      8.72 o
   9   0   5        3.08        4.08      1.77 o
 -11   1   5        2.58        5.52      2.66 o
 -10   1   5        4.22        5.14      1.80 o
  -9   1   5        4.15        4.72      1.95 o
  -8   1   5       71.46       60.12      2.04 o
  -7   1   5       10.68       12.01      0.84 o
  -6   1   5       42.67       36.98      1.17 o
  -5   1   5        0.72       -0.09      0.54 o
  -4   1   5     3292.65     3438.51     31.40 o
  -3   1   5        5.54       14.06      0.81 o
  -2   1   5      354.64      302.85      2.95 o
  -1   1   5       93.88       82.00      1.07 o
   0   1   5     1422.78     1575.81     12.90 o
   1   1   5      216.10      189.71      2.13 o
   2   1   5     1197.88     1215.93      9.61 o
   3   1   5     2151.97     2341.38     17.91 o
   4   1   5      990.36     1103.65      8.45 o
   5   1   5       41.22       32.84      1.20 o
   6   1   5      176.30      179.51      2.99 o
   7   1   5       88.76       93.01      2.32 o
   8   1   5        0.01        0.74      1.09 o
   9   1   5       23.04       23.35      2.05 o
  10   1   5        3.64        0.68      1.71 o
 -11   2   5       21.42       20.44      3.47 o
 -10   2   5       22.61       22.46      2.45 o
  -9   2   5       18.78       14.61      2.36 o
  -8   2   5        1.04        1.69      0.86 o
  -7   2   5       58.74       65.37      1.61 o
  -6   2   5      356.82      378.56      4.22 o
  -5   2   5      182.86      167.06      2.66 o
  -4   2   5      404.86      377.22      4.47 o
  -3   2   5       81.41       70.31      1.32 o
  -2   2   5      244.99      218.20      2.44 o
  -1   2   5     1083.10     1164.11     13.71 o
   0   2   5     1189.67     1352.29     10.56 o
   1   2   5      215.88      233.68      2.26 o
   2   2   5     1032.50     1038.64      8.30 o
   3   2   5       43.85       70.97      1.07 o
   4   2   5      296.79      266.15      3.52 o
   5   2   5      430.56      441.12      5.17 o
   6   2   5       68.50       68.87      1.88 o
   7   2   5        0.02       -0.82      0.82 o
   8   2   5        0.20        1.36      1.32 o
   9   2   5        0.08        1.29      1.55 o
  10   2   5       10.75       13.47      2.40 o
 -11   3   5        9.54       11.88      2.68 o
 -10   3   5       15.67       13.74      2.21 o
  -9   3   5        3.81        2.81      1.64 o
  -8   3   5       10.04       12.51      1.34 o
  -7   3   5      413.52      388.80      6.70 o
  -6   3   5       84.78       82.99      1.79 o
  -5   3   5      429.26      403.95      5.05 o
  -4   3   5      718.56      767.22      9.29 o
  -3   3   5      121.76      121.63      2.22 o
  -2   3   5      590.01      506.79      6.69 o
  -1   3   5      150.57      150.40      1.96 o
   0   3   5     3704.97     3619.68     27.61 o
   1   3   5      164.35      210.13      2.24 o
   2   3   5       45.65       53.29      0.97 o
   3   3   5       17.83       23.53      0.60 o
   4   3   5      988.15     1081.48     12.37 o
   5   3   5      113.17      100.95      1.79 o
   6   3   5       25.88       21.50      1.41 o
   7   3   5       97.00      108.57      3.56 o
   8   3   5        3.87        2.30      1.42 o
   9   3   5        5.32        8.13      1.91 o
  10   3   5        5.44       10.16      2.68 o
 -11   4   5        0.02        1.70      2.15 o
 -10   4   5        7.70       11.15      1.84 o
  -9   4   5        7.23        8.26      1.58 o
  -8   4   5      190.40      186.36      5.91 o
  -7   4   5        9.15        9.13      0.97 o
  -6   4   5      235.03      237.03      3.73 o
  -5   4   5      262.64      293.43      3.77 o
  -4   4   5        3.25        2.33      0.52 o
  -3   4   5      695.54      687.43      8.64 o
  -2   4   5      400.41      494.18      5.12 o
  -1   4   5        0.56        1.64      0.55 o
   0   4   5        4.19       11.87      0.98 o
   1   4   5      778.47      723.55      6.40 o
   2   4   5     2509.22     2592.65     20.05 o
   3   4   5      899.65      931.57      8.12 o
   4   4   5        3.78        2.32      0.39 o
   5   4   5      111.74      130.34      2.23 o
   6   4   5       28.09       36.92      2.10 o
   7   4   5       54.14       58.91      5.00 o
   8   4   5        0.61        1.61      1.42 o
   9   4   5        2.40        2.61      2.25 o
  10   4   5       14.75       16.78      3.78 o
 -11   5   5        1.41        0.78      2.06 o
 -10   5   5        1.20        0.97      2.54 o
  -9   5   5        0.93        0.37      2.27 o
  -8   5   5        7.11        8.41      1.93 o
  -7   5   5      278.15      265.16      5.56 o
  -6   5   5       18.43       22.73      1.08 o
  -5   5   5        2.18        0.83      0.55 o
  -4   5   5       18.36       24.71      0.88 o
  -3   5   5      564.64      556.37      5.35 o
  -2   5   5       27.15       29.12      0.95 o
  -1   5   5       97.95      112.71      1.60 o
   0   5   5       31.04       48.15      1.58 o
   1   5   5      129.10      144.24      1.81 o
   2   5   5      174.84      193.79      2.14 o
   3   5   5     1327.56     1281.28     10.40 o
   4   5   5       66.82       60.18      1.22 o
   5   5   5        4.40        3.12      0.73 o
   6   5   5       27.44       26.19      1.91 o
   7   5   5       11.84       10.72      1.97 o
   8   5   5       16.00       17.84      2.41 o
   9   5   5       11.40        8.21      3.58 o
 -10   6   5        3.23        5.24      2.21 o
  -9   6   5        0.24        1.67      1.74 o
  -8   6   5        4.46        4.69      1.71 o
  -7   6   5        7.91        6.05      2.19 o
  -6   6   5       55.62       47.97      1.85 o
  -5   6   5      167.92      165.44      2.64 o
  -4   6   5        0.94        0.68      0.40 o
  -3   6   5        6.10        7.72      0.52 o
  -2   6   5      103.71      148.40      1.93 o
  -1   6   5      567.76      646.17      6.30 o
   0   6   5        0.36        0.71      0.40 o
   1   6   5      374.66      365.23      3.71 o
   2   6   5      174.61      136.68      1.76 o
   3   6   5        8.40       10.13      0.73 o
   4   6   5      201.09      205.45      4.39 o
   5   6   5      179.46      177.93      4.16 o
   6   6   5       22.65       25.44      1.92 o
   7   6   5        9.10        7.12      0.89 o
   8   6   5       11.17       10.82      2.21 o
   9   6   5       16.41       14.62      2.99 o
 -10   7   5       28.23       32.43      3.54 o
  -9   7   5        0.59        3.37      1.83 o
  -8   7   5        6.21        7.59      2.56 o
  -7   7   5       39.77       43.34      5.93 o
  -6   7   5        8.13        7.00      1.23 o
  -5   7   5      166.68      162.21      3.42 o
  -4   7   5       12.98       12.74      0.87 o
  -3   7   5       38.54       42.96      1.12 o
  -2   7   5      216.15      198.80      2.97 o
  -1   7   5       95.52       74.75      1.74 o
   0   7   5     1287.05     1239.43     12.11 o
   1   7   5       42.71       54.25      1.22 o
   2   7   5      153.97      177.87      2.66 o
   3   7   5        6.45        8.04      0.71 o
   4   7   5      372.05      388.17      6.96 o
   5   7   5       45.08       45.26      2.27 o
   6   7   5       74.00       76.15      3.97 o
   7   7   5       33.07       31.32      1.66 o
   8   7   5        2.44        2.29      2.16 o
   9   7   5        3.30        2.64      2.35 o
 -10   8   5        0.01       -0.61      2.45 o
  -9   8   5        0.72       -0.46      1.81 o
  -8   8   5        0.58       -0.76      2.13 o
  -7   8   5       15.56       17.01      2.30 o
  -6   8   5       35.69       29.78      2.32 o
  -5   8   5       37.66       40.15      1.65 o
  -4   8   5        0.04        0.06      0.68 o
  -3   8   5       22.40       17.16      0.80 o
  -2   8   5       16.17       20.06      0.95 o
  -1   8   5       52.60       58.50      2.25 o
   0   8   5      489.22      509.13      5.20 o
   1   8   5       51.94       46.10      1.08 o
   2   8   5     1354.79     1380.97     13.77 o
   3   8   5        6.02        5.27      0.75 o
   4   8   5        3.50        2.10      2.23 o
   5   8   5      102.80      102.38      4.24 o
   6   8   5        0.18       -1.04      2.41 o
   7   8   5        6.32        7.17      2.03 o
   8   8   5        2.66       -2.26      2.55 o
   9   8   5       14.42       19.62      4.09 o
  -9   9   5        4.78        8.58      3.27 o
  -8   9   5       15.18       14.62      8.07 o
  -7   9   5        0.20       -1.11      1.49 o
  -6   9   5       74.37       77.58      4.12 o
  -5   9   5       55.29       48.27      1.84 o
  -4   9   5      104.43       98.71      2.47 o
  -3   9   5      168.24      140.39      2.91 o
  -2   9   5       75.11       81.17      1.78 o
  -1   9   5       84.07       87.49      1.90 o
   0   9   5        7.62        8.80      1.05 o
   1   9   5        6.30        6.73      1.16 o
   2   9   5      141.20      150.75      3.88 o
   3   9   5       87.53       87.79      2.65 o
   4   9   5      194.88      198.64      7.26 o
   5   9   5       16.94       18.19      2.79 o
   6   9   5       11.10        8.86      1.76 o
   7   9   5       25.85       31.97      1.83 o
   8   9   5        7.43        6.77      2.68 o
  -9  10   5       14.26        8.79      3.68 o
  -8  10   5        0.61        0.82      2.45 o
  -7  10   5        6.93        9.40      3.07 o
  -6  10   5      208.17      199.67      8.58 o
  -5  10   5        8.19       10.26      1.43 o
  -4  10   5       16.57       17.01      2.66 o
  -3  10   5       53.31       45.86      2.01 o
  -2  10   5       21.50       22.32      1.49 o
  -1  10   5       44.37       42.61      1.61 o
   0  10   5      145.13      145.33      3.51 o
   1  10   5      121.89      123.97      3.21 o
   2  10   5       61.41       61.35      2.33 o
   3  10   5        1.70       -1.30      1.63 o
   4  10   5        2.11        0.25      1.92 o
   5  10   5        3.70        4.94      2.86 o
   6  10   5        0.22        0.56      1.15 o
   7  10   5        6.28        9.12      2.24 o
   8  10   5        0.11        0.09      2.49 o
  -8  11   5        4.23        7.97      3.47 o
  -7  11   5       11.99        5.93      2.86 o
  -6  11   5        2.41        3.07      2.45 o
  -5  11   5       16.38       15.18      2.04 o
  -4  11   5       64.95       55.41      2.66 o
  -3  11   5       12.52       10.04      1.34 o
  -2  11   5        4.86        6.04      1.17 o
  -1  11   5       25.37       29.32      2.41 o
   0  11   5        3.05        1.70      1.94 o
   1  11   5       57.09       59.33      4.49 o
   2  11   5        0.57        0.60      2.12 o
   3  11   5        0.04       -1.27      1.51 o
   4  11   5        0.08       -1.45      5.31 o
   5  11   5        1.22       -1.02      2.13 o
   6  11   5        6.88       11.08      1.66 o
   7  11   5        4.73        1.38      1.23 o
  -7  12   5        5.49        9.20      3.27 o
  -6  12   5        1.85        2.50      0.95 o
  -5  12   5        2.34        4.74      1.36 o
  -4  12   5       42.14       44.42      2.76 o
  -3  12   5       35.81       34.32      3.78 o
  -2  12   5       41.00       39.31      2.86 o
  -1  12   5        5.50        6.70      1.69 o
   0  12   5       16.02       21.58      2.42 o
   1  12   5        7.34        8.86      1.67 o
   2  12   5        3.47        6.11      1.78 o
   3  12   5        4.12        1.84      2.19 o
   4  12   5       45.36       56.54      6.85 o
   5  12   5       16.81       16.81      2.61 o
   6  12   5        2.61        2.14      1.42 o
  -7  13   5        3.50        1.64      2.86 o
  -6  13   5        1.05        1.77      1.10 o
  -5  13   5        0.04       -1.18      1.24 o
  -4  13   5        0.92       -1.22      1.22 o
  -3  13   5        2.68        2.04      1.64 o
  -2  13   5       12.38       12.92      2.03 o
  -1  13   5        1.08        0.68      1.84 o
   0  13   5       11.86       10.19      2.06 o
   1  13   5       61.86       67.91      3.84 o
   2  13   5        4.77        5.06      2.76 o
   3  13   5        3.49       -0.77      2.17 o
   4  13   5       11.47       11.71      2.94 o
   5  13   5        1.71        2.79      1.51 o
  -5  14   5        1.42        3.83      2.55 o
  -4  14   5       14.36       17.37      2.66 o
  -3  14   5        7.02       11.65      2.45 o
  -2  14   5        3.30        4.02      1.86 o
  -1  14   5       35.15       38.11      5.62 o
   0  14   5       12.63       11.51      2.23 o
   1  14   5        2.16        3.51      2.06 o
   2  14   5       47.11       45.37      7.97 o
   3  14   5        0.72        1.33      2.27 o
   4  14   5        3.69        2.55      1.60 o
  -4  15   5        2.35        1.84      2.04 o
  -3  15   5        4.55        5.52      2.25 o
  -2  15   5        6.23        7.15      3.78 o
  -1  15   5        2.60        2.00      1.87 o
   0  15   5        0.48        1.49      2.03 o
   1  15   5        0.67        1.72      2.08 o
   2  15   5        2.06       -3.47      5.11 o
   3  15   5       19.06        5.93      6.34 o
  -1  16   5        4.96        6.80      3.68 o
   0  16   5        0.73       -1.81      1.86 o
 -10   0   6        0.69        0.22      2.25 o
  -8   0   6       27.06       26.44      1.92 o
  -6   0   6      176.80      179.00      5.58 o
  -4   0   6     1033.97      964.66     14.63 o
  -2   0   6      124.57      134.95      3.55 o
   0   0   6      837.13      819.80      9.29 o
   2   0   6    13988.71    14176.82    156.38 o
   4   0   6      978.83      906.35     10.95 o
   6   0   6       19.86       23.10      1.67 o
   8   0   6        3.11        4.81      1.57 o
  10   0   6       29.26       43.53      6.74 o
 -11   1   6        2.30        4.29      2.45 o
 -10   1   6       19.84       22.66      1.89 o
  -9   1   6        4.52        1.42      1.12 o
  -8   1   6        9.20       13.92      1.43 o
  -7   1   6       65.39       53.19      1.44 o
  -6   1   6      344.93      332.90      4.18 o
  -5   1   6       62.05       57.85      1.64 o
  -4   1   6       90.28       82.23      1.84 o
  -3   1   6      258.69      260.03      2.91 o
  -2   1   6        0.06        0.05      0.31 o
  -1   1   6      149.90      193.44      2.77 o
   0   1   6     1756.72     1701.34     14.70 o
   1   1   6      744.07      865.73      7.89 o
   2   1   6      332.52      311.34      3.42 o
   3   1   6      227.15      219.46      2.40 o
   4   1   6       96.03       97.02      1.44 o
   5   1   6       29.92       36.41      1.09 o
   6   1   6      226.04      224.33      3.34 o
   7   1   6      323.59      346.50      4.68 o
   8   1   6        1.83        2.54      1.07 o
   9   1   6       12.20       15.19      1.89 o
  10   1   6        0.05       -0.28      2.28 o
 -11   2   6        5.00        5.11      2.66 o
 -10   2   6        8.45       12.00      2.06 o
  -9   2   6       10.75        7.87      1.41 o
  -8   2   6       11.02       13.57      1.10 o
  -7   2   6       19.08       16.30      1.03 o
  -6   2   6        8.49       16.14      0.95 o
  -5   2   6      177.94      147.12      3.06 o
  -4   2   6      687.64      694.26      7.59 o
  -3   2   6      697.39      681.38      7.39 o
  -2   2   6      990.28     1047.35      9.48 o
  -1   2   6      223.66      162.12      2.31 o
   0   2   6        1.49        1.47      0.29 o
   1   2   6     4016.09     3931.58     28.45 o
   2   2   6      716.95      827.40      7.20 o
   3   2   6       82.69       93.98      1.45 o
   4   2   6        8.52        8.70      0.53 o
   5   2   6     1690.76     1659.44     16.09 o
   6   2   6       39.83       41.41      1.61 o
   7   2   6        4.81        6.82      1.11 o
   8   2   6        8.14       11.92      1.77 o
   9   2   6        1.35        2.23      1.68 o
  10   2   6       12.94       12.69      2.45 o
 -11   3   6        0.01        1.62      2.15 o
 -10   3   6       47.65       45.58      3.39 o
  -9   3   6       17.38       12.49      1.97 o
  -8   3   6       88.25       75.06      2.11 o
  -7   3   6       95.17       69.97      2.28 o
  -6   3   6        9.14        8.96      1.00 o
  -5   3   6      389.99      385.15      4.76 o
  -4   3   6      183.13      196.35      2.83 o
  -3   3   6        5.77       13.40      0.80 o
  -2   3   6       19.89       15.40      0.68 o
  -1   3   6     3370.10     3453.10     31.12 o
   0   3   6       84.18      130.63      1.52 o
   1   3   6        2.67        2.00      0.41 o
   2   3   6      122.00      171.86      1.96 o
   3   3   6     1141.82     1163.86      9.43 o
   4   3   6       48.85       66.52      1.19 o
   5   3   6      252.34      255.37      4.89 o
   6   3   6      125.23      131.72      3.67 o
   7   3   6      256.03      246.68      5.61 o
   8   3   6        0.06        1.68      1.40 o
   9   3   6      155.61      170.31      6.87 o
  10   3   6       15.50       15.26      2.64 o
 -11   4   6        0.05        0.97      3.17 o
 -10   4   6        3.58        3.59      1.54 o
  -9   4   6       18.37       17.33      1.93 o
  -8   4   6        2.96        2.65      2.07 o
  -7   4   6      157.48      154.16      4.22 o
  -6   4   6       92.89       86.29      2.46 o
  -5   4   6      260.59      256.52      3.88 o
  -4   4   6      403.34      322.52      9.14 o
  -3   4   6       23.09       20.31      1.04 o
  -2   4   6       32.18       51.35      1.02 o
  -1   4   6        3.34        2.06      0.47 o
   0   4   6     1182.81     1347.69     12.18 o
   1   4   6      316.52      284.97      2.99 o
   2   4   6     1145.04     1224.78     10.43 o
   3   4   6      147.68      153.10      2.11 o
   4   4   6      171.79      153.99      2.11 o
   5   4   6       32.95       27.11      1.23 o
   6   4   6       73.78       81.03      2.93 o
   7   4   6       21.92       20.49      2.28 o
   8   4   6       28.30       33.16      2.52 o
   9   4   6      100.10       97.58      5.48 o
 -11   5   6        0.02        0.41      3.47 o
 -10   5   6        0.62        0.34      1.62 o
  -9   5   6        3.06        5.25      1.74 o
  -8   5   6        6.79        7.85      1.77 o
  -7   5   6       10.05       10.56      1.49 o
  -6   5   6        5.74        6.42      0.82 o
  -5   5   6       19.58       27.86      1.12 o
  -4   5   6      110.78      101.31      1.75 o
  -3   5   6        5.74        7.64      0.57 o
  -2   5   6      499.93      500.96      5.05 o
  -1   5   6      311.94      314.91      3.49 o
   0   5   6     1244.67     1228.79     11.10 o
   1   5   6       51.93       52.17      1.10 o
   2   5   6        2.09       -0.12      0.34 o
   3   5   6      112.95      103.58      1.60 o
   4   5   6      319.69      334.05      3.85 o
   5   5   6        7.88        7.20      0.88 o
   6   5   6      347.26      354.95      6.79 o
   7   5   6       24.80       20.23      1.21 o
   8   5   6      114.85      123.34      4.85 o
   9   5   6        4.72       11.33      5.72 o
 -10   6   6        5.50       10.00      2.41 o
  -9   6   6       12.68       13.64      2.45 o
  -8   6   6        9.59       13.93      2.03 o
  -7   6   6        4.70        7.69      1.65 o
  -6   6   6      116.94      127.13      3.02 o
  -5   6   6      249.23      239.35      3.39 o
  -4   6   6      361.26      351.17      4.28 o
  -3   6   6      236.29      228.93      2.77 o
  -2   6   6     1799.83     1860.87     17.90 o
  -1   6   6       11.60        6.29      0.57 o
   0   6   6      397.33      484.53      4.99 o
   1   6   6       74.01       57.59      1.25 o
   2   6   6        5.10        5.57      0.50 o
   3   6   6        0.16       -0.14      0.53 o
   4   6   6       16.84       14.47      1.35 o
   5   6   6       16.90       22.98      1.50 o
   6   6   6       10.51       11.02      1.61 o
   7   6   6        1.35        0.32      1.62 o
   8   6   6       10.44        3.56      3.73 o
   9   6   6        7.80        8.66      2.60 o
 -10   7   6        1.65        1.64      2.66 o
  -9   7   6        0.77       -1.37      1.77 o
  -8   7   6        3.21        5.38      1.79 o
  -7   7   6        9.55        7.40      1.73 o
  -6   7   6      131.93      133.06      3.17 o
  -5   7   6      338.90      347.44      5.48 o
  -4   7   6      141.48      148.12      2.23 o
  -3   7   6        0.93        0.13      0.45 o
  -2   7   6       28.86       30.56      1.25 o
  -1   7   6      834.84      812.09      7.83 o
   0   7   6        3.31        3.36      0.55 o
   1   7   6       60.75       46.31      1.56 o
   2   7   6      147.75      145.42      2.70 o
   3   7   6      516.37      530.65      6.14 o
   4   7   6       81.61       76.55      2.76 o
   5   7   6      256.11      257.76      5.50 o
   6   7   6       13.78       15.17      4.11 o
   7   7   6       53.54       57.05      2.98 o
   8   7   6       59.66       68.04      4.66 o
   9   7   6       12.04       13.15      6.54 o
 -10   8   6        0.17       -2.04      2.04 o
  -9   8   6        3.30        1.84      2.66 o
  -8   8   6        1.86        3.95      2.36 o
  -7   8   6       20.22       27.53      2.48 o
  -6   8   6       13.46       10.61      1.88 o
  -5   8   6       16.46       16.77      1.41 o
  -4   8   6       12.37       10.53      0.91 o
  -3   8   6       12.03       12.32      0.77 o
  -2   8   6       88.63       84.76      1.61 o
  -1   8   6      294.51      314.04      4.09 o
   0   8   6      220.39      223.51      3.01 o
   1   8   6     1507.38     1515.33     14.74 o
   2   8   6       26.63       24.98      1.12 o
   3   8   6      283.68      256.64      4.35 o
   4   8   6       33.52       36.13      2.72 o
   5   8   6        5.85        4.43      2.13 o
   6   8   6        1.88       -0.48      1.94 o
   7   8   6       55.08       55.88      2.28 o
   8   8   6        1.17        0.82      2.26 o
  -9   9   6       27.07       31.07      4.50 o
  -8   9   6       22.43       26.32      3.37 o
  -7   9   6       24.91       23.18      3.02 o
  -6   9   6       19.66       21.66      3.07 o
  -5   9   6       50.80       40.86      1.62 o
  -4   9   6       32.73       32.22      1.68 o
  -3   9   6       97.82       90.25      2.55 o
  -2   9   6        2.89        4.27      0.70 o
  -1   9   6      753.43      757.31      8.08 o
   0   9   6        1.38        0.59      0.62 o
   1   9   6      252.18      245.49      4.77 o
   2   9   6       93.85       98.03      2.86 o
   3   9   6        0.41        1.02      1.25 o
   4   9   6      120.42      117.29      5.41 o
   5   9   6        0.06       -0.97      1.68 o
   6   9   6       51.54       46.03      4.78 o
   7   9   6       20.04       20.62      2.93 o
   8   9   6        2.34        2.62      2.41 o
  -9  10   6        3.15        5.11      3.07 o
  -8  10   6       10.49       10.83      3.47 o
  -7  10   6        8.68        3.88      2.66 o
  -6  10   6       24.35       28.82      3.68 o
  -5  10   6       42.50       40.35      6.54 o
  -4  10   6       42.04       44.82      2.30 o
  -3  10   6       12.09       14.64      2.04 o
  -2  10   6       57.31       64.87      2.48 o
  -1  10   6       39.94       35.84      1.70 o
   0  10   6        0.97        1.99      1.18 o
   1  10   6       47.39       53.51      2.28 o
   2  10   6      269.31      291.30      5.53 o
   3  10   6       74.39       77.29      4.52 o
   4  10   6      114.25      124.32      7.66 o
   5  10   6        7.69        4.54      3.78 o
   6  10   6        1.61       -0.87      1.84 o
   7  10   6       59.04       68.79      2.88 o
  -8  11   6        2.88        3.68      3.07 o
  -7  11   6        0.19        1.64      2.45 o
  -6  11   6       43.26       35.77      4.09 o
  -5  11   6        6.24        5.99      1.24 o
  -4  11   6        7.55        9.11      1.53 o
  -3  11   6        2.40        5.65      1.17 o
  -2  11   6       82.31       61.10      8.19 o
  -1  11   6        0.55        1.30      1.53 o
   0  11   6      101.36      108.90      4.95 o
   1  11   6       38.80       36.32      2.59 o
   2  11   6        1.78        1.90      1.72 o
   3  11   6       24.06       24.28      3.00 o
   4  11   6        1.64       -0.54      4.39 o
   5  11   6        1.06       -0.54      2.10 o
   6  11   6       10.41        6.91      1.67 o
   7  11   6        0.30        0.09      1.19 o
  -7  12   6        6.29        7.97      3.27 o
  -6  12   6        4.99        3.07      2.66 o
  -5  12   6        1.41       -0.06      1.94 o
  -4  12   6       12.63       12.76      1.66 o
  -3  12   6        7.29        6.37      1.53 o
  -2  12   6       13.44       15.86      2.19 o
  -1  12   6       30.95       31.61      3.07 o
   0  12   6       29.12       20.87      2.39 o
   1  12   6       12.40       10.42      3.08 o
   2  12   6        1.44       -1.04      1.35 o
   3  12   6       15.03       17.19      7.66 o
   4  12   6       17.00       14.08      8.58 o
   5  12   6       39.06       32.84      4.02 o
   6  12   6       24.50       24.20      2.67 o
  -6  13   6        9.26        8.99      3.27 o
  -5  13   6        1.39       -1.56      2.04 o
  -4  13   6        5.06        2.00      1.28 o
  -3  13   6       44.87       52.93      3.88 o
  -2  13   6       51.84       46.92      3.78 o
  -1  13   6       10.12       11.48      3.88 o
   0  13   6       11.23        6.52      4.91 o
   1  13   6        4.84        4.73      2.06 o
   2  13   6       74.04       83.96      3.54 o
   3  13   6        4.61        4.75      5.52 o
   4  13   6        1.73        0.44      5.21 o
   5  13   6       13.89       14.19      2.44 o
  -5  14   6        6.16        7.15      1.84 o
  -4  14   6        0.21       -0.20      1.84 o
  -3  14   6        3.10        2.04      1.84 o
  -2  14   6        7.38        8.11      5.31 o
  -1  14   6        1.46       -0.01      1.84 o
   0  14   6       25.84       31.12      2.96 o
   1  14   6       18.09       14.53      2.59 o
   2  14   6       13.81       17.58      6.74 o
   3  14   6        0.68       -1.44      2.55 o
   4  14   6        9.78        6.17      5.82 o
  -4  15   6       31.20       34.74      3.47 o
  -3  15   6        1.53        2.04      2.04 o
  -2  15   6        4.43        2.34      2.25 o
  -1  15   6        0.02       -0.22      3.88 o
   0  15   6       10.75       12.87      2.58 o
   1  15   6        0.97       -1.66      1.90 o
   2  15   6        0.39        0.61      5.52 o
 -11   0   7        3.22        5.93      2.66 o
  -9   0   7        7.32        7.07      2.33 o
  -7   0   7      205.66      187.60      3.93 o
  -5   0   7      823.56      739.95     11.88 o
  -3   0   7     1628.43     1590.96     19.58 o
  -1   0   7     2438.03     2646.71     31.63 o
   1   0   7     2980.92     2768.64     32.87 o
   3   0   7        7.29        8.56      0.68 o
   5   0   7      134.32      128.13      3.29 o
   7   0   7       77.14       79.85      3.54 o
   9   0   7       10.56        6.32      2.23 o
 -11   1   7        0.01       -1.84      2.04 o
 -10   1   7       13.28       12.85      2.39 o
  -9   1   7       23.32       23.44      1.50 o
  -8   1   7        0.75        2.74      0.89 o
  -7   1   7      317.69      319.89      4.20 o
  -6   1   7       57.71       50.77      1.65 o
  -5   1   7      318.89      263.03      3.79 o
  -4   1   7      759.07      843.76      8.98 o
  -3   1   7       90.40       53.52      1.41 o
  -2   1   7       74.09      114.28      1.40 o
  -1   1   7       12.95       22.87      0.65 o
   0   1   7      571.58      711.22      6.61 o
   1   1   7      164.50      159.03      2.09 o
   2   1   7        3.28        3.12      0.50 o
   3   1   7      259.09      210.80      3.00 o
   4   1   7        3.42        6.36      0.45 o
   5   1   7        0.02        0.44      0.70 o
   6   1   7        3.02        5.97      0.91 o
   7   1   7       46.92       54.44      2.13 o
   8   1   7       32.34       33.38      1.86 o
   9   1   7       20.36       22.74      2.57 o
  10   1   7        5.50        2.98      2.38 o
 -11   2   7        8.24        8.58      2.86 o
 -10   2   7       12.89       18.01      2.24 o
  -9   2   7       95.00       91.93      2.50 o
  -8   2   7       46.48       42.66      1.63 o
  -7   2   7       10.03       11.95      1.12 o
  -6   2   7       73.56       76.60      2.46 o
  -5   2   7        5.16        5.38      0.67 o
  -4   2   7      561.00      533.39      6.59 o
  -3   2   7      175.39      176.50      2.77 o
  -2   2   7     2131.57     2206.30     22.00 o
  -1   2   7      697.95      827.04      7.13 o
   0   2   7      183.67      202.27      2.25 o
   1   2   7     1234.56     1357.11     10.75 o
   2   2   7        4.72       15.17      0.64 o
   3   2   7      193.28      174.27      2.80 o
   4   2   7      592.82      564.92      5.07 o
   5   2   7      411.14      403.16      5.53 o
   6   2   7       42.52       38.85      1.56 o
   7   2   7        0.92        0.85      1.26 o
   8   2   7        6.83        4.67      2.04 o
   9   2   7       18.16       14.62      2.42 o
 -11   3   7        6.17        5.24      2.23 o
 -10   3   7        5.20        9.80      1.99 o
  -9   3   7        8.52        8.66      1.44 o
  -8   3   7      216.09      201.84      3.53 o
  -7   3   7       45.41       53.21      1.83 o
  -6   3   7     1317.85     1233.08     15.90 o
  -5   3   7       49.67       36.97      1.17 o
  -4   3   7        3.32        2.74      0.56 o
  -3   3   7       12.13        7.74      0.65 o
  -2   3   7      543.68      581.25      5.68 o
  -1   3   7      650.90      744.00      7.58 o
   0   3   7      755.28      664.51      5.92 o
   1   3   7      448.56      438.28      3.83 o
   2   3   7       24.02       42.65      0.96 o
   3   3   7      143.38      129.79      1.74 o
   4   3   7      201.11      208.20      3.34 o
   5   3   7       19.49       16.77      1.18 o
   6   3   7       28.92       25.26      1.46 o
   7   3   7       47.20       37.08      2.41 o
   8   3   7      131.95      128.12      5.31 o
   9   3   7        0.08        2.52      1.95 o
 -11   4   7        0.44        1.60      2.15 o
 -10   4   7       17.16       17.34      2.11 o
  -9   4   7        0.54        2.84      1.48 o
  -8   4   7       57.09       48.95      1.64 o
  -7   4   7       23.77       25.09      1.43 o
  -6   4   7       31.09       28.34      1.28 o
  -5   4   7      125.98      118.65      2.18 o
  -4   4   7        1.10        2.24      0.51 o
  -3   4   7        8.92        6.63      0.58 o
  -2   4   7      452.20      473.45      5.68 o
  -1   4   7      553.28      571.65      5.62 o
   0   4   7      134.35      167.56      1.86 o
   1   4   7     1211.09     1189.70     10.20 o
   2   4   7      498.09      435.51      4.55 o
   3   4   7      163.17      167.42      2.27 o
   4   4   7       45.43       42.44      1.28 o
   5   4   7      111.60      118.57      2.46 o
   6   4   7       17.26       20.19      1.83 o
   7   4   7       16.16       23.06      2.38 o
   8   4   7       10.70       18.22      2.22 o
   9   4   7        0.69       -0.13      2.11 o
 -10   5   7        9.30       11.89      2.13 o
  -9   5   7       42.67       47.21      2.71 o
  -8   5   7        2.77        4.79      1.38 o
  -7   5   7       41.81       37.29      1.77 o
  -6   5   7        0.16        0.30      0.77 o
  -5   5   7     1369.24     1312.02     15.70 o
  -4   5   7        1.71        1.71      0.61 o
  -3   5   7      691.07      692.74      7.43 o
  -2   5   7       55.60       63.47      1.17 o
  -1   5   7       39.80       32.33      0.95 o
   0   5   7       40.77       46.72      1.11 o
   1   5   7       93.96       94.97      1.59 o
   2   5   7      146.45      151.51      2.04 o
   3   5   7      629.44      587.96      6.55 o
   4   5   7        4.55        5.18      0.70 o
   5   5   7       41.12       27.19      1.54 o
   6   5   7       79.64       82.18      3.31 o
   7   5   7        5.09        2.97      1.72 o
   8   5   7        0.26        3.01      2.04 o
   9   5   7        5.94        7.06      5.11 o
 -10   6   7        0.01       -0.82      2.04 o
  -9   6   7        0.02        1.59      1.66 o
  -8   6   7       27.11       29.56      2.59 o
  -7   6   7      172.97      157.91      4.11 o
  -6   6   7      306.07      286.60      4.91 o
  -5   6   7      270.93      276.68      3.79 o
  -4   6   7       22.63       23.46      1.32 o
  -3   6   7       68.37       68.39      1.61 o
  -2   6   7       33.86       43.19      1.53 o
  -1   6   7       51.06       46.60      1.17 o
   0   6   7      182.22      168.08      2.34 o
   1   6   7      106.79      106.51      1.76 o
   2   6   7       63.68       56.16      1.21 o
   3   6   7        1.15       -0.14      0.57 o
   4   6   7       46.10       53.29      2.42 o
   5   6   7      259.57      243.43      4.59 o
   6   6   7       25.76       29.87      4.29 o
   7   6   7        3.00        7.25      1.94 o
   8   6   7       22.46       30.86      3.13 o
   9   6   7        2.21        0.46      2.10 o
 -10   7   7        2.35        2.04      2.66 o
  -9   7   7        2.67        2.10      2.23 o
  -8   7   7        3.14        1.09      2.01 o
  -7   7   7       10.82       11.72      3.44 o
  -6   7   7      590.85      586.11      8.28 o
  -5   7   7      321.69      317.16      5.53 o
  -4   7   7        0.13       -0.10      0.53 o
  -3   7   7       15.85       18.01      0.82 o
  -2   7   7      682.81      684.32      7.27 o
  -1   7   7        3.81        4.75      0.70 o
   0   7   7       32.92       27.06      0.97 o
   1   7   7        2.83        1.92      0.52 o
   2   7   7       48.19       63.66      1.56 o
   3   7   7       46.24       39.69      1.53 o
   4   7   7       69.74       81.62      2.95 o
   5   7   7        3.41        1.49      1.19 o
   6   7   7      109.68      122.96      6.23 o
   7   7   7       55.86       51.77      6.71 o
   8   7   7       10.91        8.65      3.47 o
  -9   8   7       16.63       15.74      3.68 o
  -8   8   7       31.35       32.66      5.01 o
  -7   8   7       21.87       24.30      2.97 o
  -6   8   7       63.33       62.30      2.77 o
  -5   8   7       41.07       45.37      2.31 o
  -4   8   7       15.36       10.88      1.29 o
  -3   8   7       39.20       50.12      1.60 o
  -2   8   7        1.93        2.49      0.57 o
  -1   8   7       48.23       53.73      1.57 o
   0   8   7      353.46      346.51      4.64 o
   1   8   7      108.75       95.94      2.18 o
   2   8   7      454.72      469.21      6.10 o
   3   8   7      119.48      113.13      3.62 o
   4   8   7       24.15       19.16      2.27 o
   5   8   7       38.69       40.76      3.02 o
   6   8   7        9.55       10.65      3.38 o
   7   8   7        0.09       -0.32      1.80 o
   8   8   7        6.19        8.32      2.75 o
  -9   9   7        0.11        0.00      2.66 o
  -8   9   7        7.03        2.84      2.55 o
  -7   9   7       12.00        8.38      2.86 o
  -6   9   7       10.24       12.47      2.66 o
  -5   9   7       83.49       86.03      5.21 o
  -4   9   7       44.00       36.97      1.76 o
  -3   9   7      116.37      110.27      2.78 o
  -2   9   7       55.17       49.93      1.69 o
  -1   9   7      209.99      211.23      3.26 o
   0   9   7      315.96      320.98      4.94 o
   1   9   7       68.63       58.44      2.29 o
   2   9   7      461.83      453.14     10.18 o
   3   9   7        0.85        2.00      1.25 o
   4   9   7       58.80       57.89      4.12 o
   5   9   7       84.18       74.75      5.09 o
   6   9   7       38.83       40.98      3.44 o
   7   9   7       11.42       18.26      1.74 o
   8   9   7        7.73        1.84      3.07 o
  -9  10   7       27.00       27.18      4.29 o
  -8  10   7        9.47       12.47      3.47 o
  -7  10   7       26.43       30.66      4.09 o
  -6  10   7       67.33       72.96      5.31 o
  -5  10   7        0.04        0.68      1.02 o
  -4  10   7       86.80       96.29      4.39 o
  -3  10   7      131.98      134.25      3.21 o
  -2  10   7       34.83       36.36      1.72 o
  -1  10   7      199.05      194.20      4.75 o
   0  10   7      211.85      236.70      7.23 o
   1  10   7      102.82      105.41      3.09 o
   2  10   7      544.63      573.23      9.14 o
   3  10   7       24.45       20.83      2.86 o
   4  10   7        6.07        5.72      3.58 o
   5  10   7        6.59        5.66      2.44 o
   6  10   7        0.33       -1.62      1.94 o
   7  10   7        9.56       10.29      3.24 o
  -8  11   7       12.89       15.74      3.88 o
  -7  11   7        0.15        1.23      2.45 o
  -6  11   7        0.93        4.70      2.66 o
  -5  11   7       14.09       11.41      1.39 o
  -4  11   7        9.19        7.36      1.32 o
  -3  11   7        0.24        1.12      1.07 o
  -2  11   7       96.87       85.92      3.98 o
  -1  11   7       11.69        9.91      3.88 o
   0  11   7       79.73       93.16      4.05 o
   1  11   7       66.44       69.90      3.05 o
   2  11   7       10.56       12.98      1.76 o
   3  11   7        1.29       -0.07      2.01 o
   4  11   7       12.57       16.01      3.02 o
   5  11   7        5.97        7.09      2.56 o
   6  11   7        2.48       -0.77      4.09 o
  -7  12   7        4.28        6.74      3.07 o
  -6  12   7        0.46        1.84      2.45 o
  -5  12   7       18.26       21.31      1.73 o
  -4  12   7        3.44        1.53      2.76 o
  -3  12   7       14.55       19.99      1.77 o
  -2  12   7      100.73       99.71      5.82 o
  -1  12   7        0.01        1.77      2.55 o
   0  12   7       80.69       82.15      6.54 o
   1  12   7       93.02       99.94      5.16 o
   2  12   7       23.22       27.48      2.27 o
   3  12   7        0.51       -0.72      2.86 o
   4  12   7       19.51       16.38      5.52 o
   5  12   7        0.36       -2.34      2.34 o
   6  12   7        2.04        1.28      1.52 o
  -6  13   7        0.04       -2.45      2.45 o
  -5  13   7        0.96        0.72      1.53 o
  -4  13   7        2.89        3.88      1.84 o
  -3  13   7        3.24        5.13      3.17 o
  -2  13   7        0.49        1.74      1.66 o
  -1  13   7       17.47       17.16      2.55 o
   0  13   7       33.71       37.18      5.01 o
   1  13   7       22.86       15.94      5.82 o
   2  13   7       12.72       13.60      2.05 o
   3  13   7        6.88        5.63      2.70 o
   4  13   7       13.44        9.61      3.09 o
   5  13   7        2.73       -1.74      2.45 o
  -5  14   7        0.51        0.00      1.64 o
  -4  14   7        8.79       10.22      2.25 o
  -3  14   7        8.37       10.42      2.45 o
  -2  14   7       11.69       10.68      2.21 o
  -1  14   7        0.22        1.77      1.73 o
   0  14   7        9.98        9.65      2.96 o
   1  14   7        5.34        3.98      2.09 o
   2  14   7        3.13        2.96      4.80 o
   3  14   7        0.02       -4.50      4.50 o
   4  14   7        5.81        4.14      5.01 o
  -3  15   7        0.94        0.61      2.04 o
  -2  15   7       24.80       26.96      3.13 o
  -1  15   7        1.49        1.31      1.94 o
   0  15   7       16.11       21.23      2.96 o
   1  15   7        1.00        1.66      2.06 o
   2  15   7        0.00       -5.31      5.93 o
 -10   0   8        1.46        3.07      1.97 o
  -8   0   8        1.05        2.04      1.22 o
  -6   0   8        5.66        2.07      1.42 o
  -4   0   8      193.96      169.87      3.80 o
  -2   0   8      765.42      863.52     15.25 o
   0   0   8      163.22      130.70      2.22 o
   2   0   8     1889.09     2042.23     22.66 o
   4   0   8      227.04      221.71      3.69 o
   6   0   8      601.04      594.70      9.65 o
   8   0   8        9.30        7.33      1.92 o
 -11   1   8        0.98        1.53      1.59 o
 -10   1   8       23.16       25.53      3.00 o
  -9   1   8        0.87        3.79      1.22 o
  -8   1   8        7.63        5.99      1.01 o
  -7   1   8      124.03      113.69      3.22 o
  -6   1   8       18.44       23.54      1.90 o
  -5   1   8      122.80      110.24      2.45 o
  -4   1   8      145.78      165.84      2.47 o
  -3   1   8     2019.73     2079.89     17.74 o
  -2   1   8      918.57      982.63      9.35 o
  -1   1   8       92.71       74.41      1.22 o
   0   1   8      315.82      312.40      3.38 o
   1   1   8      197.09      242.02      3.15 o
   2   1   8      306.62      344.85      4.15 o
   3   1   8       82.59       89.37      1.57 o
   4   1   8       21.31       29.43      0.81 o
   5   1   8       31.66       28.42      1.23 o
   6   1   8       44.78       48.10      1.66 o
   7   1   8       38.41       40.10      1.89 o
   8   1   8       99.17       95.36      2.96 o
   9   1   8        0.24        0.12      1.76 o
 -11   2   8        5.83       10.42      3.07 o
 -10   2   8        0.02        2.18      1.22 o
  -9   2   8       86.17       75.74      2.31 o
  -8   2   8       16.43       13.21      1.18 o
  -7   2   8      243.72      230.53      4.15 o
  -6   2   8        7.09        8.14      1.08 o
  -5   2   8        0.18       -0.08      0.58 o
  -4   2   8       46.69       39.95      1.11 o
  -3   2   8      136.55      142.52      2.21 o
  -2   2   8      840.48      812.15      7.50 o
  -1   2   8      694.28      593.60      5.08 o
   0   2   8     1141.15     1261.27     10.71 o
   1   2   8     1661.79     1585.07     13.32 o
   2   2   8       16.79       12.56      0.61 o
   3   2   8      311.40      289.64      3.52 o
   4   2   8       34.85       36.96      1.20 o
   5   2   8        0.22        1.00      0.72 o
   6   2   8       21.07       18.61      1.21 o
   7   2   8        3.15        8.34      1.25 o
   8   2   8        7.90        9.29      1.67 o
   9   2   8       36.87       47.29      3.47 o
 -11   3   8        9.29       10.25      2.57 o
 -10   3   8        1.32        4.46      2.42 o
  -9   3   8        5.31        6.01      1.08 o
  -8   3   8       15.29       12.64      1.18 o
  -7   3   8       22.62       22.26      1.48 o
  -6   3   8      315.71      315.90      6.37 o
  -5   3   8       56.96       51.93      1.60 o
  -4   3   8        3.06        0.59      0.57 o
  -3   3   8      346.83      325.53      4.95 o
  -2   3   8        0.06        0.61      0.55 o
  -1   3   8      417.25      446.81      5.31 o
   0   3   8      578.44      669.35      6.11 o
   1   3   8        2.96        3.32      0.44 o
   2   3   8       56.68       59.87      1.12 o
   3   3   8      494.12      501.91      4.95 o
   4   3   8       22.30       29.10      1.07 o
   5   3   8        2.46        1.10      0.87 o
   6   3   8       10.27       10.77      1.23 o
   7   3   8       50.42       53.57      2.52 o
   8   3   8        7.90       11.44      1.78 o
   9   3   8        6.98       10.26      2.34 o
 -11   4   8       17.52       16.91      2.94 o
 -10   4   8       12.50       19.11      4.04 o
  -9   4   8        1.04        2.25      1.20 o
  -8   4   8       56.79       45.57      1.66 o
  -7   4   8       52.97       45.38      2.12 o
  -6   4   8        3.67        6.44      1.13 o
  -5   4   8       61.50       56.88      1.58 o
  -4   4   8       31.55       27.33      1.10 o
  -3   4   8      572.99      554.70      6.08 o
  -2   4   8       29.86       58.83      2.00 o
  -1   4   8       30.34       32.75      0.94 o
   0   4   8        1.23        1.26      0.44 o
   1   4   8       36.31       39.97      1.25 o
   2   4   8       77.91       73.01      1.38 o
   3   4   8       10.39       12.22      0.69 o
   4   4   8       61.11       52.82      1.67 o
   5   4   8      113.43      104.26      2.72 o
   6   4   8       11.33       11.56      1.64 o
   7   4   8        2.87        4.53      2.37 o
   8   4   8        1.26        3.69      1.69 o
   9   4   8       38.57       37.64      3.27 o
 -10   5   8        3.83        3.13      1.96 o
  -9   5   8        3.09        4.67      1.64 o
  -8   5   8        0.99        1.31      1.23 o
  -7   5   8       12.24       11.51      0.97 o
  -6   5   8        0.91        1.20      0.77 o
  -5   5   8      161.56      176.66      3.02 o
  -4   5   8      262.05      255.33      3.89 o
  -3   5   8       64.44       67.77      1.51 o
  -2   5   8       50.63       80.21      1.51 o
  -1   5   8      292.61      265.40      3.20 o
   0   5   8      790.35      713.28      7.00 o
   1   5   8       50.24       57.65      1.29 o
   2   5   8      259.51      241.24      3.48 o
   3   5   8       70.07       69.04      1.52 o
   4   5   8      240.99      254.52      4.35 o
   5   5   8       58.73       62.45      3.24 o
   6   5   8        4.01        5.12      1.77 o
   7   5   8        4.64        4.30      1.80 o
   8   5   8       73.80       90.22      4.84 o
   9   5   8        0.85       -1.06      2.19 o
 -10   6   8        3.18        2.04      2.66 o
  -9   6   8       29.24       28.84      3.31 o
  -8   6   8       46.09       49.18      3.00 o
  -7   6   8       25.28       23.91      1.86 o
  -6   6   8        5.39        6.08      0.99 o
  -5   6   8       57.36       56.55      1.77 o
  -4   6   8        0.25       -0.38      0.54 o
  -3   6   8      198.75      200.72      2.64 o
  -2   6   8      226.39      179.55      2.64 o
  -1   6   8       27.74       26.02      0.94 o
   0   6   8       11.16       15.52      0.79 o
   1   6   8       82.36       62.12      1.38 o
   2   6   8       10.11        9.41      0.68 o
   3   6   8       22.49       24.86      1.44 o
   4   6   8       72.96       78.99      2.15 o
   5   6   8       25.28       20.62      1.56 o
   6   6   8        5.19        0.90      1.58 o
   7   6   8       21.20       21.82      2.85 o
   8   6   8        0.20        0.02      2.00 o
 -10   7   8        2.71        2.04      2.66 o
  -9   7   8        7.05        2.04      2.38 o
  -8   7   8        4.86        7.01      2.47 o
  -7   7   8       30.85       26.39      2.32 o
  -6   7   8       24.32       28.87      3.42 o
  -5   7   8        6.69        5.89      1.16 o
  -4   7   8       10.55        9.97      1.04 o
  -3   7   8       97.44       90.13      2.20 o
  -2   7   8       65.39       73.22      1.76 o
  -1   7   8       41.97       47.74      1.45 o
   0   7   8       47.93       50.52      1.37 o
   1   7   8       74.92       72.04      1.62 o
   2   7   8        6.47        3.94      0.78 o
   3   7   8      133.57      133.62      3.63 o
   4   7   8        0.66       -0.71      1.47 o
   5   7   8        4.23        3.76      1.50 o
   6   7   8        0.71        0.17      1.64 o
   7   7   8       22.09       20.99      2.74 o
   8   7   8       19.73       23.62      3.36 o
  -9   8   8       16.19       16.35      3.68 o
  -8   8   8       15.71       21.96      3.68 o
  -7   8   8        0.03       -0.01      3.47 o
  -6   8   8        0.52        1.71      1.66 o
  -5   8   8       11.26        6.43      1.72 o
  -4   8   8        7.39       11.26      2.34 o
  -3   8   8      275.86      267.86      3.81 o
  -2   8   8      281.24      279.68      4.09 o
  -1   8   8      180.07      167.91      2.92 o
   0   8   8       23.95       27.35      1.54 o
   1   8   8       80.68       74.76      2.52 o
   2   8   8        0.00        0.04      0.92 o
   3   8   8       49.36       41.97      2.40 o
   4   8   8        0.13        1.18      1.89 o
   5   8   8        6.82        2.05      1.89 o
   6   8   8        3.32       -0.41      1.79 o
   7   8   8       27.36       30.25      3.28 o
   8   8   8        6.64        6.11      2.79 o
  -9   9   8        0.08        5.52      3.07 o
  -8   9   8        0.02        2.66      2.45 o
  -7   9   8        5.37        2.25      2.45 o
  -6   9   8        0.41        2.00      1.80 o
  -5   9   8       17.06       14.61      2.09 o
  -4   9   8      346.48      329.43      5.98 o
  -3   9   8      134.24      139.65      2.81 o
  -2   9   8        1.05        0.99      0.83 o
  -1   9   8       55.21       50.56      1.99 o
   0   9   8      213.75      220.30      4.54 o
   1   9   8       12.12       12.99      1.36 o
   2   9   8       37.61       42.42      2.16 o
   3   9   8       11.23       10.38      1.65 o
   4   9   8       47.15       52.51      3.93 o
   5   9   8        5.73        6.82      2.26 o
   6   9   8        0.52        1.72      2.05 o
   7   9   8        0.32       -2.86      2.86 o
  -8  10   8        1.99        2.04      2.66 o
  -7  10   8       13.20       23.09      3.68 o
  -6  10   8       39.71       41.08      4.09 o
  -5  10   8        5.66        6.74      2.45 o
  -4  10   8       28.07       27.51      1.68 o
  -3  10   8        0.25       -0.31      0.81 o
  -2  10   8        9.93       12.42      1.47 o
  -1  10   8      376.46      392.21      6.41 o
   0  10   8       32.74       38.56      2.28 o
   1  10   8        4.24        6.17      1.45 o
   2  10   8       12.00       16.11      3.41 o
   3  10   8        0.38        0.82      1.88 o
   4  10   8       14.82       18.01      3.06 o
   5  10   8        2.19       -1.63      1.97 o
   6  10   8       22.40       20.94      3.10 o
   7  10   8        5.43        3.62      2.54 o
  -8  11   8        1.03        3.88      2.86 o
  -7  11   8        0.21        0.61      2.45 o
  -6  11   8        4.20       10.01      3.07 o
  -5  11   8        2.97        9.52      1.28 o
  -4  11   8        3.85        5.22      1.32 o
  -3  11   8       16.54       20.88      1.68 o
  -2  11   8        8.84       12.50      1.52 o
  -1  11   8       38.19       35.94      2.93 o
   0  11   8       14.26       11.30      1.72 o
   1  11   8       21.75       18.24      2.69 o
   2  11   8        0.32        0.37      1.31 o
   3  11   8        0.21       -2.04      2.04 o
   4  11   8        0.50       -2.17      2.17 o
   5  11   8        8.83        9.30      2.89 o
   6  11   8        1.69        1.57      2.36 o
  -7  12   8        7.85       12.47      3.47 o
  -6  12   8        2.08        0.41      2.45 o
  -5  12   8        1.63        0.54      1.08 o
  -4  12   8       24.75       26.32      3.07 o
  -3  12   8        5.03        7.66      1.86 o
  -2  12   8        0.52        1.21      2.55 o
  -1  12   8        2.28        1.93      2.55 o
   0  12   8        3.24        3.96      1.49 o
   1  12   8        5.52        2.64      1.50 o
   2  12   8        1.51       -0.39      1.74 o
   3  12   8       32.14       32.10      5.01 o
   4  12   8       13.61       17.47      5.72 o
   5  12   8       21.61       17.66      3.65 o
  -6  13   8       16.93       19.21      3.68 o
  -5  13   8        7.57        5.93      1.39 o
  -4  13   8        0.10       -0.41      1.43 o
  -3  13   8       11.09       13.53      2.23 o
  -2  13   8        1.43       -0.04      3.37 o
  -1  13   8        1.06        0.98      1.69 o
   0  13   8       20.30       24.21      2.78 o
   1  13   8        8.64        9.55      2.42 o
   2  13   8        5.09        4.08      1.69 o
   3  13   8        9.81        6.12      3.88 o
   4  13   8        5.49        4.98      4.70 o
  -5  14   8        3.25        3.47      1.84 o
  -4  14   8       12.76       15.74      2.66 o
  -3  14   8        0.85       -1.10      2.15 o
  -2  14   8        0.42       -0.04      1.74 o
  -1  14   8       11.45       12.58      2.44 o
   0  14   8        5.91       14.10      2.62 o
   1  14   8       35.56       37.02      3.52 o
   2  14   8       10.45        7.99      6.03 o
   3  14   8        0.64       -0.50      2.68 o
  -3  15   8        0.00        1.02      2.04 o
  -2  15   8       15.56       19.86      6.64 o
  -1  15   8        3.11        7.70      2.41 o
   0  15   8        0.97        2.31      2.08 o
   1  15   8        1.56        1.75      3.47 o
 -11   0   9        0.10        1.84      2.45 o
  -9   0   9        0.54        1.92      1.39 o
  -7   0   9       73.82       78.17      3.81 o
  -5   0   9      677.14      690.48     13.50 o
  -3   0   9       84.80       94.34      2.11 o
  -1   0   9        7.37        8.44      0.85 o
   1   0   9     4842.42     4907.28     65.66 o
   3   0   9       98.17      107.87      2.55 o
   5   0   9        0.93        2.93      1.13 o
   7   0   9        9.73        8.55      1.88 o
   9   0   9        8.90        8.58      4.70 o
 -11   1   9        0.14        0.95      1.66 o
 -10   1   9        0.62        1.59      1.05 o
  -9   1   9       10.25       16.10      2.01 o
  -8   1   9       11.79        9.08      1.20 o
  -7   1   9        0.02        1.03      1.12 o
  -6   1   9      354.56      331.30      5.70 o
  -5   1   9       35.87       41.47      2.06 o
  -4   1   9       43.18       52.62      1.35 o
  -3   1   9       33.98       48.53      1.05 o
  -2   1   9      844.16     1011.14     10.50 o
  -1   1   9      942.28      976.57      9.55 o
   0   1   9       52.67       34.09      1.03 o
   1   1   9       40.68       54.76      1.29 o
   2   1   9      275.48      260.19      3.69 o
   3   1   9       28.36       23.83      0.94 o
   4   1   9       46.48       61.02      1.64 o
   5   1   9        1.09        1.69      0.77 o
   6   1   9       84.63      103.04      2.55 o
   7   1   9        0.08       -0.21      1.01 o
   8   1   9       23.53       30.21      2.24 o
   9   1   9       31.45       40.74      3.35 o
 -11   2   9       11.90       11.24      3.07 o
 -10   2   9       35.37       29.41      1.72 o
  -9   2   9        6.46        5.60      1.13 o
  -8   2   9        0.02        1.03      1.02 o
  -7   2   9       21.95       19.45      1.63 o
  -6   2   9        3.19        1.92      1.08 o
  -5   2   9        0.02        1.64      1.51 o
  -4   2   9       95.02       97.47      1.75 o
  -3   2   9      465.54      532.01      6.58 o
  -2   2   9     1006.02      975.70      8.95 o
  -1   2   9       28.82       51.94      1.07 o
   0   2   9      119.85      156.00      2.22 o
   1   2   9      260.25      268.81      3.06 o
   2   2   9     1400.70     1472.47     12.03 o
   3   2   9        0.74        0.69      0.41 o
   4   2   9      296.48      302.07      3.88 o
   5   2   9       14.41       12.86      1.03 o
   6   2   9        2.17       -0.29      0.85 o
   7   2   9        1.14        0.08      1.07 o
   8   2   9        6.01       11.29      1.81 o
   9   2   9        1.60        1.98      1.98 o
 -11   3   9        2.87        3.88      2.86 o
 -10   3   9       31.60       29.45      2.79 o
  -9   3   9       21.59       16.17      1.46 o
  -8   3   9       14.87       15.28      1.46 o
  -7   3   9        7.73        6.68      1.14 o
  -6   3   9      136.83      147.95      3.52 o
  -5   3   9      312.81      281.78      4.01 o
  -4   3   9      252.20      243.04      4.10 o
  -3   3   9      515.66      545.12      7.68 o
  -2   3   9      312.68      330.66      4.77 o
  -1   3   9       76.88       82.89      1.49 o
   0   3   9     1067.87     1073.86      9.36 o
   1   3   9       48.42       57.42      1.19 o
   2   3   9      860.15      853.87      7.37 o
   3   3   9       96.40       75.16      1.89 o
   4   3   9      153.03      162.32      2.42 o
   5   3   9        3.49        0.90      0.84 o
   6   3   9      244.04      254.09      3.91 o
   7   3   9        1.15       -0.27      1.18 o
   8   3   9       62.55       56.93      2.87 o
   9   3   9       41.09       52.73      3.69 o
 -10   4   9        0.83        1.47      1.73 o
  -9   4   9       47.65       45.32      2.71 o
  -8   4   9       46.55       40.61      1.80 o
  -7   4   9       59.43       44.67      2.15 o
  -6   4   9      792.02      759.47     10.36 o
  -5   4   9       43.78       49.78      2.17 o
  -4   4   9       38.45       35.58      1.33 o
  -3   4   9       76.91       71.36      1.62 o
  -2   4   9        7.64       12.04      1.04 o
  -1   4   9        0.04        0.31      0.66 o
   0   4   9      558.36      521.57      5.76 o
   1   4   9      112.11      104.96      1.59 o
   2   4   9      144.81      135.80      1.84 o
   3   4   9        6.18        6.63      0.61 o
   4   4   9        2.97        1.38      0.66 o
   5   4   9       55.05       58.42      2.38 o
   6   4   9        0.74        1.40      1.30 o
   7   4   9       78.25       87.98      3.27 o
   8   4   9       65.31       64.62      3.08 o
   9   4   9        0.60       -1.05      1.88 o
 -10   5   9        2.37        0.92      2.76 o
  -9   5   9        0.39        3.82      2.36 o
  -8   5   9       16.24       17.53      3.46 o
  -7   5   9        0.02        1.64      1.08 o
  -6   5   9       20.05       20.21      1.15 o
  -5   5   9      981.57      952.36     10.62 o
  -4   5   9      200.90      199.81      3.85 o
  -3   5   9      321.19      321.37      4.91 o
  -2   5   9        0.60       -0.60      0.60 o
  -1   5   9      291.17      291.09      3.50 o
   0   5   9       74.68       67.33      1.48 o
   1   5   9      122.29      131.38      2.02 o
   2   5   9        1.12        1.34      0.51 o
   3   5   9      261.72      272.05      3.72 o
   4   5   9        1.87        2.47      0.83 o
   5   5   9      445.11      448.22     10.56 o
   6   5   9       81.33       72.33      3.73 o
   7   5   9        2.38       -0.22      2.84 o
   8   5   9        7.19       11.46      2.28 o
 -10   6   9        3.49        4.29      2.66 o
  -9   6   9        4.11        6.91      5.72 o
  -8   6   9        5.61        5.54      1.74 o
  -7   6   9       18.80       23.83      3.10 o
  -6   6   9      350.45      353.78      6.38 o
  -5   6   9       31.07       36.47      2.39 o
  -4   6   9       73.32       80.95      2.46 o
  -3   6   9        3.66        3.03      0.82 o
  -2   6   9        3.41        4.48      0.70 o
  -1   6   9       69.95       75.49      1.80 o
   0   6   9       14.37        8.95      0.73 o
   1   6   9      187.87      194.20      2.90 o
   2   6   9       22.36       27.39      1.16 o
   3   6   9       75.68       84.31      2.25 o
   4   6   9        3.24        1.19      0.81 o
   5   6   9        0.67        0.41      1.28 o
   6   6   9        0.38       -1.46      1.46 o
   7   6   9       11.46       12.16      3.44 o
   8   6   9        4.36        4.65      2.49 o
 -10   7   9        8.27       14.51      3.88 o
  -9   7   9        0.03       -0.75      4.50 o
  -8   7   9        0.36        3.24      1.74 o
  -7   7   9        8.96        7.59      1.81 o
  -6   7   9      120.71      134.60      4.97 o
  -5   7   9       52.92       58.88      3.04 o
  -4   7   9      479.82      481.67     11.96 o
  -3   7   9       38.32       34.82      1.40 o
  -2   7   9       67.28       61.64      1.70 o
  -1   7   9        9.48       10.75      0.88 o
   0   7   9       23.88       23.48      1.10 o
   1   7   9       64.77       54.32      1.48 o
   2   7   9      494.01      487.77      6.33 o
   3   7   9      120.42      113.77      3.42 o
   4   7   9        3.75        2.50      1.43 o
   5   7   9        4.43        5.71      1.54 o
   6   7   9       67.73       61.98      4.54 o
   7   7   9       25.87       27.06      4.99 o
   8   7   9       10.59        7.60      2.72 o
  -9   8   9       47.40       48.85      5.31 o
  -8   8   9        3.80        3.77      2.24 o
  -7   8   9        0.05        0.98      1.57 o
  -6   8   9       84.06       80.90      3.89 o
  -5   8   9       64.08       64.77      3.52 o
  -4   8   9       32.42       34.11      1.91 o
  -3   8   9       15.30       14.33      1.23 o
  -2   8   9      862.50      844.61     11.47 o
  -1   8   9        1.29        0.98      0.81 o
   0   8   9      570.66      566.32      7.64 o
   1   8   9        0.45       -0.94      0.94 o
   2   8   9      271.10      272.47      6.52 o
   3   8   9        2.42        1.15      1.12 o
   4   8   9       26.47       24.54      2.75 o
   5   8   9       16.18       18.70      2.82 o
   6   8   9        1.38       -1.79      1.79 o
   7   8   9        0.17       -1.16      2.23 o
  -9   9   9        1.37        1.84      3.07 o
  -8   9   9        0.17        0.82      2.45 o
  -7   9   9        0.02        1.43      2.45 o
  -6   9   9        0.21        1.25      1.72 o
  -5   9   9        0.06        0.57      1.42 o
  -4   9   9      330.16      340.71      6.13 o
  -3   9   9        7.82        6.58      1.29 o
  -2   9   9      442.16      470.54      6.57 o
  -1   9   9        2.03        0.83      1.50 o
   0   9   9        0.74        0.47      1.13 o
   1   9   9      119.02      107.34      3.92 o
   2   9   9       53.04       43.04      2.63 o
   3   9   9       21.98       21.19      2.01 o
   4   9   9       42.47       37.72      3.77 o
   5   9   9      117.26      131.75      5.42 o
   6   9   9        9.59        6.89      2.45 o
   7   9   9        1.96       -2.15      2.15 o
  -8  10   9        5.11        7.56      3.27 o
  -7  10   9        9.11       13.49      3.47 o
  -6  10   9        2.08        5.93      2.66 o
  -5  10   9       20.08       27.96      2.66 o
  -4  10   9       30.97       34.97      1.85 o
  -3  10   9        3.52        2.88      1.03 o
  -2  10   9        6.44       11.19      1.35 o
  -1  10   9      132.85      151.32      4.26 o
   0  10   9        5.16        3.35      2.10 o
   1  10   9      678.35      662.55     11.99 o
   2  10   9       77.26       78.97      5.12 o
   3  10   9       83.44       88.61      4.22 o
   4  10   9        6.99        5.24      2.57 o
   5  10   9        5.22        2.34      2.47 o
   6  10   9       13.67       12.38      4.91 o
  -8  11   9       15.38       18.19      3.88 o
  -7  11   9        7.03        9.40      3.27 o
  -6  11   9        0.01        5.11      2.66 o
  -5  11   9        1.63        3.07      2.25 o
  -4  11   9        0.12        2.03      1.06 o
  -3  11   9       18.06       21.58      1.74 o
  -2  11   9        5.07        2.73      1.66 o
  -1  11   9      141.14      144.48      4.27 o
   0  11   9       21.21       24.06      2.05 o
   1  11   9        0.86        0.07      1.81 o
   2  11   9       14.87       15.20      1.93 o
   3  11   9       31.99       34.61      2.54 o
   4  11   9        0.15        1.26      2.50 o
   5  11   9        2.92       -0.82      2.38 o
   6  11   9       14.09       10.42      3.68 o
  -7  12   9       18.90       32.29      4.50 o
  -6  12   9        4.03        4.50      2.86 o
  -5  12   9        1.04       -2.25      2.25 o
  -4  12   9        0.75        0.52      1.28 o
  -3  12   9        1.74        0.78      1.53 o
  -2  12   9      127.40      139.70      5.40 o
  -1  12   9       30.73       26.86      2.79 o
   0  12   9        1.22        2.36      1.62 o
   1  12   9       16.26       14.45      1.91 o
   2  12   9        6.99        6.06      1.69 o
   3  12   9        1.93       -0.56      2.36 o
   4  12   9       37.53       47.88      4.57 o
   5  12   9        2.75       -2.11      2.38 o
  -6  13   9        2.21        3.88      2.86 o
  -5  13   9        6.99        6.58      1.42 o
  -4  13   9       47.05       53.96      3.68 o
  -3  13   9       16.08       15.57      2.42 o
  -2  13   9        0.71        2.29      1.87 o
  -1  13   9        6.63        5.09      2.55 o
   0  13   9       69.74       73.62      4.39 o
   1  13   9       25.78       26.58      2.42 o
   2  13   9        0.45       -0.74      1.56 o
   3  13   9       16.63       14.02      4.39 o
   4  13   9        3.76        1.57      2.74 o
  -4  14   9        1.38        1.23      1.84 o
  -3  14   9       12.62       19.09      4.50 o
  -2  14   9       21.24       19.96      2.76 o
  -1  14   9        3.07        2.73      2.04 o
   0  14   9        0.13        1.32      1.91 o
   1  14   9       19.05       17.24      2.84 o
   2  14   9        0.12       -1.13      1.92 o
  -1  15   9       33.79       39.85      4.09 o
 -10   0  10        0.43       -1.93      2.25 o
  -8   0  10       10.40       10.62      2.35 o
  -6   0  10      127.99      129.07      4.55 o
  -4   0  10        1.83        6.26      1.13 o
  -2   0  10      146.98      119.56      3.02 o
   0   0  10      647.47      617.45      7.69 o
   2   0  10      724.54      717.65      9.09 o
   4   0  10      328.28      330.72      6.08 o
   6   0  10       11.72       13.63      1.67 o
   8   0  10        1.35        0.21      2.36 o
 -11   1  10        0.05        2.55      1.52 o
 -10   1  10        7.81        5.79      1.37 o
  -9   1  10       16.42       22.37      1.51 o
  -8   1  10        6.53        3.93      1.13 o
  -7   1  10      126.29      139.79      3.58 o
  -6   1  10      199.66      209.97      4.24 o
  -5   1  10      191.27      168.91      3.47 o
  -4   1  10       49.32       49.48      1.49 o
  -3   1  10      100.75      127.26      1.91 o
  -2   1  10       45.94       49.59      1.48 o
  -1   1  10      406.32      409.72      4.51 o
   0   1  10      418.80      361.64      4.18 o
   1   1  10        1.60        1.16      0.54 o
   2   1  10       61.43       52.33      1.36 o
   3   1  10        3.66        1.95      0.74 o
   4   1  10      146.52      153.97      2.67 o
   5   1  10      401.70      370.59      4.85 o
   6   1  10      105.77      109.50      3.02 o
   7   1  10        1.31        3.63      1.20 o
   8   1  10        8.57        6.65      1.69 o
   9   1  10        0.93        3.41      2.14 o
 -11   2  10        0.92        2.66      2.45 o
 -10   2  10        1.31        0.25      1.18 o
  -9   2  10        8.56        7.41      1.37 o
  -8   2  10        3.38        2.60      1.29 o
  -7   2  10       39.44       41.41      2.10 o
  -6   2  10        3.26        5.02      1.71 o
  -5   2  10        9.65        2.92      0.79 o
  -4   2  10      199.92      205.68      2.91 o
  -3   2  10       87.81       97.94      1.71 o
  -2   2  10       29.49       26.87      0.89 o
  -1   2  10       93.09       96.92      1.54 o
   0   2  10       59.04       57.07      1.38 o
   1   2  10     1027.15      973.73      8.78 o
   2   2  10      192.60      183.63      2.49 o
   3   2  10      885.05      827.77      8.84 o
   4   2  10      217.45      205.51      2.91 o
   5   2  10        0.96        1.39      0.83 o
   6   2  10       46.58       51.29      1.83 o
   7   2  10       69.05       87.32      3.21 o
   8   2  10       11.26        8.25      1.99 o
 -10   3  10        1.87        5.70      2.21 o
  -9   3  10       58.42       55.52      2.30 o
  -8   3  10       16.90       14.67      1.45 o
  -7   3  10       58.56       67.56      2.58 o
  -6   3  10      284.64      311.92      5.54 o
  -5   3  10      240.36      228.90      4.08 o
  -4   3  10      263.82      276.88      5.17 o
  -3   3  10       29.57       33.54      1.35 o
  -2   3  10      163.26      168.43      2.47 o
  -1   3  10      207.45      177.53      2.41 o
   0   3  10        0.59        0.12      0.47 o
   1   3  10       23.38       28.20      0.95 o
   2   3  10       37.68       35.89      1.06 o
   3   3  10      156.11      142.11      2.92 o
   4   3  10       79.87       63.47      2.54 o
   5   3  10      183.81      182.17      3.34 o
   6   3  10       10.49        9.05      1.38 o
   7   3  10       50.85       46.94      3.20 o
   8   3  10        4.25        6.12      1.76 o
 -10   4  10       23.58       26.50      2.99 o
  -9   4  10       10.83        7.79      2.75 o
  -8   4  10        2.06        3.76      1.17 o
  -7   4  10       20.71       16.42      1.40 o
  -6   4  10       72.81       73.36      2.23 o
  -5   4  10        0.40        1.80      1.10 o
  -4   4  10        6.15        6.54      1.05 o
  -3   4  10      117.09      114.91      2.82 o
  -2   4  10     1281.67     1285.58     14.81 o
  -1   4  10        9.02       11.63      0.89 o
   0   4  10      148.61      145.44      2.47 o
   1   4  10       82.47       63.43      1.28 o
   2   4  10       65.86       67.04      1.33 o
   3   4  10       92.91       94.50      1.81 o
   4   4  10       60.27       55.19      1.57 o
   5   4  10        6.26        9.57      1.32 o
   6   4  10       68.45       64.92      3.09 o
   7   4  10        1.37        1.32      1.40 o
   8   4  10        3.21        4.57      2.03 o
 -10   5  10        1.90        2.66      2.66 o
  -9   5  10        0.06       -1.28      1.52 o
  -8   5  10        3.60        3.58      1.71 o
  -7   5  10       17.30       19.21      1.68 o
  -6   5  10       84.82       88.73      3.30 o
  -5   5  10      113.29      115.17      4.10 o
  -4   5  10      160.90      170.15      4.21 o
  -3   5  10        2.18        2.59      0.98 o
  -2   5  10      354.86      386.19      5.68 o
  -1   5  10       70.76       73.98      2.10 o
   0   5  10      920.31      834.69      9.38 o
   1   5  10       32.48       25.93      1.07 o
   2   5  10        0.23        0.66      0.55 o
   3   5  10       44.65       39.98      1.32 o
   4   5  10       21.79       25.29      1.28 o
   5   5  10        0.88        0.59      1.15 o
   6   5  10       32.85       33.79      2.47 o
   7   5  10        2.70        2.05      1.61 o
   8   5  10       45.08       39.34      4.07 o
 -10   6  10        1.02        0.61      2.66 o
  -9   6  10        0.82       -1.00      1.72 o
  -8   6  10       13.27       11.45      2.02 o
  -7   6  10        7.50        9.87      1.90 o
  -6   6  10       12.79       13.20      1.54 o
  -5   6  10        0.17        1.64      1.37 o
  -4   6  10      109.38      118.14      3.41 o
  -3   6  10        2.30        2.92      0.91 o
  -2   6  10      107.06      108.29      3.15 o
  -1   6  10       27.21       28.46      1.98 o
   0   6  10        8.78        7.91      0.83 o
   1   6  10      567.96      505.09      6.30 o
   2   6  10      209.87      178.91      3.02 o
   3   6  10       28.32       26.81      1.77 o
   4   6  10      283.10      266.50      4.96 o
   5   6  10        6.62       10.11      2.06 o
   6   6  10        7.84        9.67      2.28 o
   7   6  10       19.25       18.52      2.77 o
   8   6  10        0.34       -2.30      2.45 o
  -9   7  10       12.56       15.65      3.23 o
  -8   7  10       14.15       18.70      2.36 o
  -7   7  10        7.17        5.27      1.73 o
  -6   7  10       38.18       41.29      3.02 o
  -5   7  10       14.83        9.03      1.73 o
  -4   7  10      160.79      152.77      4.83 o
  -3   7  10        1.16        1.15      1.14 o
  -2   7  10        4.89        8.39      1.39 o
  -1   7  10        3.84        3.23      0.86 o
   0   7  10       64.58       56.47      1.90 o
   1   7  10       50.82       46.54      1.71 o
   2   7  10       70.21       80.92      3.57 o
   3   7  10       79.24       70.76      3.93 o
   4   7  10       17.00       13.57      1.46 o
   5   7  10       15.57       17.45      3.02 o
   6   7  10       48.94       50.86      4.18 o
   7   7  10        5.64        6.14      2.38 o
  -9   8  10        5.51        8.79      3.27 o
  -8   8  10        8.56        7.19      2.24 o
  -7   8  10        0.56       -1.66      1.66 o
  -6   8  10       98.43      107.70      5.31 o
  -5   8  10       97.94       98.77      4.25 o
  -4   8  10        1.52        1.60      1.37 o
  -3   8  10      183.13      163.28      3.50 o
  -2   8  10       40.89       36.95      3.76 o
  -1   8  10       55.94       58.22      3.19 o
   0   8  10      331.84      326.48      6.24 o
   1   8  10       68.06       67.08      2.51 o
   2   8  10       11.21       11.50      1.67 o
   3   8  10       70.54       69.01      3.07 o
   4   8  10       38.85       42.05      2.67 o
   5   8  10       71.65       75.57      4.31 o
   6   8  10        1.04        1.53      2.23 o
   7   8  10        7.67        9.98      2.84 o
  -9   9  10        4.92       -1.02      3.07 o
  -8   9  10        2.87        4.70      3.07 o
  -7   9  10        2.21        7.85      2.15 o
  -6   9  10        2.24        1.97      1.80 o
  -5   9  10        3.05        3.65      1.80 o
  -4   9  10       65.39       68.82      3.38 o
  -3   9  10       99.06       97.28      2.40 o
  -2   9  10        0.45        0.87      0.96 o
  -1   9  10       26.81       24.39      1.57 o
   0   9  10      151.98      147.89      4.29 o
   1   9  10        3.33        1.75      1.39 o
   2   9  10        0.23        0.51      1.29 o
   3   9  10       10.50       14.33      1.87 o
   4   9  10        3.02        0.54      2.86 o
   5   9  10       33.90       37.73      6.03 o
   6   9  10       18.39       24.15      3.51 o
  -8  10  10        0.03        0.20      2.66 o
  -7  10  10       23.95       24.32      3.88 o
  -6  10  10       21.90       30.93      2.88 o
  -5  10  10       25.25       27.00      2.65 o
  -4  10  10        0.02        2.78      1.66 o
  -3  10  10        2.97        3.49      1.06 o
  -2  10  10        0.56        0.66      0.87 o
  -1  10  10       21.21       18.92      1.88 o
   0  10  10        5.95        2.15      2.00 o
   1  10  10      127.41      120.42      4.06 o
   2  10  10       19.89       20.35      3.40 o
   3  10  10        0.20        0.60      1.64 o
   4  10  10       71.97       77.99      5.17 o
   5  10  10        6.43        6.17      3.27 o
   6  10  10        0.29       -2.36      2.36 o
  -7  11  10        0.78        0.41      2.66 o
  -6  11  10       19.59       29.84      3.88 o
  -5  11  10       10.40       16.13      2.38 o
  -4  11  10        8.90       11.98      1.76 o
  -3  11  10      115.00      125.47      3.30 o
  -2  11  10        2.20        1.12      1.66 o
  -1  11  10       22.30       23.43      2.04 o
   0  11  10       13.98       14.06      1.80 o
   1  11  10        1.62        2.54      1.55 o
   2  11  10        8.90       11.76      3.78 o
   3  11  10        5.37        3.20      1.65 o
   4  11  10       18.38       20.74      3.57 o
   5  11  10        0.40        0.48      3.27 o
  -6  12  10       25.56       24.73      4.09 o
  -5  12  10        1.28        1.43      2.45 o
  -4  12  10        0.94        2.60      2.15 o
  -3  12  10        1.46        0.87      1.53 o
  -2  12  10        9.46        7.01      2.06 o
  -1  12  10        9.75       11.04      4.50 o
   0  12  10       10.81       11.19      1.81 o
   1  12  10        0.02        1.77      1.51 o
   2  12  10        0.52        1.26      1.64 o
   3  12  10       22.90       26.18      4.14 o
   4  12  10        2.58        5.21      2.79 o
  -5  13  10        0.86        1.02      2.45 o
  -4  13  10        0.99        2.86      1.84 o
  -3  13  10        2.06       10.42      5.52 o
  -2  13  10       36.36       33.39      3.99 o
  -1  13  10        0.73        0.48      2.96 o
   0  13  10        0.37       -4.43      5.72 o
   1  13  10       24.27       29.42      2.56 o
   2  13  10        0.25       -0.92      2.53 o
   3  13  10        1.45        5.72      2.99 o
  -4  14  10        1.44        2.86      2.04 o
  -3  14  10        0.17        1.14      1.86 o
  -2  14  10        0.04       -1.21      1.94 o
  -1  14  10        0.64        2.97      1.92 o
   0  14  10        5.83        5.55      2.28 o
   1  14  10        4.67        4.50      2.47 o
   2  14  10        0.23        0.41      2.25 o
  -9   0  11        0.09        0.72      3.07 o
  -7   0  11      755.61      719.81     20.64 o
  -5   0  11       34.03       40.41      2.96 o
  -3   0  11      191.55      200.08      5.13 o
  -1   0  11       30.55       55.65      3.02 o
   1   0  11     1827.75     1780.50     26.15 o
   3   0  11     2268.61     2212.65     28.28 o
   5   0  11       99.04      116.04      3.55 o
   7   0  11        5.20        2.85      1.73 o
 -10   1  11        2.30        3.02      1.27 o
  -9   1  11        2.22        1.76      1.17 o
  -8   1  11       11.65        7.52      2.04 o
  -7   1  11        5.66        5.45      1.72 o
  -6   1  11       11.79       12.22      1.37 o
  -5   1  11       28.78       29.55      1.58 o
  -4   1  11        9.90       11.84      0.99 o
  -3   1  11      107.93      121.15      2.47 o
  -2   1  11       75.43       66.90      1.66 o
  -1   1  11      160.25      149.79      2.27 o
   0   1  11       66.09       58.36      1.35 o
   1   1  11      601.28      612.47      6.32 o
   2   1  11      588.41      591.58      5.62 o
   3   1  11        2.16        1.30      0.88 o
   4   1  11       15.38       17.06      1.28 o
   5   1  11      110.31      119.28      2.56 o
   6   1  11        2.06        4.73      1.04 o
   7   1  11       19.30       17.77      1.65 o
   8   1  11       12.04       18.39      2.16 o
 -10   2  11        0.00       -0.31      1.19 o
  -9   2  11        4.03        2.50      1.23 o
  -8   2  11      199.12      198.81      6.35 o
  -7   2  11       22.65       16.58      2.42 o
  -6   2  11      228.76      216.97      5.10 o
  -5   2  11       24.31       20.72      1.38 o
  -4   2  11      158.72      142.00      3.42 o
  -3   2  11       16.83       16.82      1.02 o
  -2   2  11      392.48      331.85      4.41 o
  -1   2  11       58.70       63.66      1.42 o
   0   2  11       17.87       17.68      0.92 o
   1   2  11      523.37      545.95      5.49 o
   2   2  11       37.42       29.67      1.05 o
   3   2  11       42.05       43.72      1.31 o
   4   2  11       19.40       17.24      1.14 o
   5   2  11       19.74       14.67      1.19 o
   6   2  11       33.31       35.25      1.75 o
   7   2  11       17.87       19.71      2.00 o
   8   2  11       23.98       29.16      3.04 o
 -10   3  11        0.10        1.83      2.35 o
  -9   3  11        1.42        1.68      1.44 o
  -8   3  11        2.17        4.58      1.48 o
  -7   3  11       11.28       13.77      1.80 o
  -6   3  11      148.96      137.87      4.06 o
  -5   3  11      332.77      314.78      5.19 o
  -4   3  11      344.68      335.30      6.13 o
  -3   3  11      136.74      136.35      3.08 o
  -2   3  11        6.01        8.43      0.91 o
  -1   3  11       12.64        9.54      0.88 o
   0   3  11      260.28      243.79      3.50 o
   1   3  11        0.06       -0.52      0.52 o
   2   3  11      310.89      318.84      3.75 o
   3   3  11        0.20       -0.54      0.71 o
   4   3  11       10.47        6.10      0.96 o
   5   3  11       34.38       30.65      1.50 o
   6   3  11        5.56        4.19      1.39 o
   7   3  11        5.61       10.17      1.99 o
   8   3  11       32.70       35.17      3.20 o
 -10   4  11        7.14        3.68      2.06 o
  -9   4  11       10.88       10.95      2.36 o
  -8   4  11       27.98       21.18      2.04 o
  -7   4  11       28.10       29.47      2.33 o
  -6   4  11      179.13      165.98      4.51 o
  -5   4  11      125.49      107.23      4.10 o
  -4   4  11       73.34       90.82      3.60 o
  -3   4  11        0.54        0.74      1.06 o
  -2   4  11        0.31        0.59      0.99 o
  -1   4  11       12.77       17.85      1.29 o
   0   4  11      209.08      218.50      3.50 o
   1   4  11        2.51        1.94      0.88 o
   2   4  11      103.63      109.10      2.74 o
   3   4  11       49.02       45.14      1.54 o
   4   4  11       82.94       75.82      3.60 o
   5   4  11       60.90       61.71      2.61 o
   6   4  11        0.40       -0.04      1.28 o
   7   4  11       11.79       16.00      2.44 o
   8   4  11       12.53        9.97      2.75 o
 -10   5  11        2.88        2.52      2.06 o
  -9   5  11        2.56        1.82      1.86 o
  -8   5  11        3.10        5.36      1.86 o
  -7   5  11        3.92        5.45      1.38 o
  -6   5  11       66.80       76.52      5.22 o
  -5   5  11      369.09      343.25      8.16 o
  -4   5  11        0.05        0.61      1.74 o
  -3   5  11      116.55      132.44      3.85 o
  -2   5  11       18.40       23.10      1.53 o
  -1   5  11      526.14      486.63      7.67 o
   0   5  11      170.80      169.59      3.36 o
   1   5  11       77.05       79.53      1.85 o
   2   5  11        2.71        0.97      0.63 o
   3   5  11       59.79       62.45      1.77 o
   4   5  11        6.80        7.19      1.08 o
   5   5  11       81.24       86.29      3.45 o
   6   5  11        0.36        2.70      1.84 o
   7   5  11       26.82       22.96      3.16 o
   8   5  11        2.78        0.00      2.49 o
 -10   6  11        2.11        5.31      3.27 o
  -9   6  11       20.76       18.50      2.75 o
  -8   6  11        3.34        2.86      2.01 o
  -7   6  11        0.40       -0.22      1.38 o
  -6   6  11       14.64       21.37      2.21 o
  -5   6  11       28.83       28.50      2.30 o
  -4   6  11       31.97       38.85      2.53 o
  -3   6  11       36.70       34.87      2.62 o
  -2   6  11       11.20        9.95      1.30 o
  -1   6  11       77.63       73.61      3.10 o
   0   6  11       38.83       42.57      1.88 o
   1   6  11       19.94       19.94      1.59 o
   2   6  11       23.01       24.54      1.42 o
   3   6  11       55.53       55.58      2.24 o
   4   6  11        8.03        8.47      1.36 o
   5   6  11       10.80        5.52      2.08 o
   6   6  11       52.66       61.99      6.42 o
   7   6  11        3.16        3.74      2.23 o
  -9   7  11        0.01       -1.64      2.01 o
  -8   7  11       14.40       19.47      4.29 o
  -7   7  11       58.96       53.08      3.52 o
  -6   7  11       50.20       53.31      4.09 o
  -5   7  11       21.72       29.72      2.76 o
  -4   7  11      230.16      258.50      6.71 o
  -3   7  11      138.80      136.99      4.52 o
  -2   7  11        1.90        2.29      1.50 o
  -1   7  11      173.15      176.95      3.44 o
   0   7  11       23.23       16.74      1.96 o
   1   7  11       29.28       30.07      3.19 o
   2   7  11      227.47      218.02      5.49 o
   3   7  11        1.91        1.13      1.90 o
   4   7  11       34.55       28.49      1.99 o
   5   7  11        8.80        8.38      2.43 o
   6   7  11        0.26       -0.89      1.84 o
   7   7  11        9.47        6.62      2.72 o
  -9   8  11       22.59       15.94      3.88 o
  -8   8  11        6.78        5.93      2.31 o
  -7   8  11        0.64        3.23      1.80 o
  -6   8  11        1.38       -0.20      1.73 o
  -5   8  11       32.83       33.51      4.80 o
  -4   8  11      235.54      252.33     12.06 o
  -3   8  11        4.83        4.95      1.46 o
  -2   8  11      308.18      276.00      5.07 o
  -1   8  11        2.88        1.17      0.97 o
   0   8  11       52.60       47.37      2.77 o
   1   8  11      140.25      128.71      3.59 o
   2   8  11       22.58       18.96      1.97 o
   3   8  11       26.23       25.42      2.25 o
   4   8  11       21.85       21.07      4.39 o
   5   8  11       11.47       10.54      2.62 o
   6   8  11       23.23       21.36      3.59 o
  -8   9  11        3.33        6.47      2.44 o
  -7   9  11       12.21       13.70      2.53 o
  -6   9  11        7.02        9.47      2.15 o
  -5   9  11        5.31        5.31      1.72 o
  -4   9  11        0.68       -1.37      1.37 o
  -3   9  11       10.69        9.39      1.26 o
  -2   9  11        0.17        0.29      1.36 o
  -1   9  11       15.22        9.55      1.27 o
   0   9  11       29.04       33.72      2.23 o
   1   9  11        5.31        7.17      1.59 o
   2   9  11       15.09        9.70      1.74 o
   3   9  11        6.84        5.18      1.66 o
   4   9  11        8.47       10.40      3.58 o
   5   9  11        6.04        4.44      2.66 o
   6   9  11        0.33       -3.37      3.37 o
  -8  10  11        0.00       -0.20      2.66 o
  -7  10  11       21.66       24.26      5.31 o
  -6  10  11       25.72       29.13      2.96 o
  -5  10  11        6.57        7.67      2.09 o
  -4  10  11        4.89        7.59      1.86 o
  -3  10  11       44.84       43.81      2.09 o
  -2  10  11        8.17        6.73      1.92 o
  -1  10  11       49.10       44.67      2.55 o
   0  10  11        8.11        7.13      1.63 o
   1  10  11       35.13       34.39      2.45 o
   2  10  11        2.94        1.21      1.45 o
   3  10  11      119.90      128.95      5.63 o
   4  10  11        0.12       -0.01      2.47 o
   5  10  11       13.56       18.21      3.55 o
  -7  11  11        1.68        4.91      2.86 o
  -6  11  11       12.52       13.70      4.29 o
  -5  11  11        0.47        2.75      2.76 o
  -4  11  11        3.53        4.39      2.35 o
  -3  11  11        0.61        2.72      1.45 o
  -2  11  11      124.53      118.50      5.62 o
  -1  11  11       16.77       16.95      1.90 o
   0  11  11       17.47       18.16      1.98 o
   1  11  11       47.46       55.76      3.08 o
   2  11  11        6.79        4.08      1.78 o
   3  11  11       14.77       20.11      2.40 o
   4  11  11       20.78       27.06      3.99 o
   5  11  11        3.30        1.64      3.27 o
  -6  12  11        3.27        5.93      3.07 o
  -5  12  11       54.51       70.92      5.52 o
  -4  12  11        0.41        0.02      1.16 o
  -3  12  11        6.79       10.20      2.06 o
  -2  12  11        6.69        7.82      2.19 o
  -1  12  11       23.11       29.85      2.94 o
   0  12  11        0.10        0.39      1.49 o
   1  12  11        6.32        5.46      1.81 o
   2  12  11        2.43        6.37      1.91 o
   3  12  11        5.39        7.00      3.38 o
   4  12  11        0.77        2.86      3.27 o
  -4  13  11       13.95       16.35      2.45 o
  -3  13  11        7.53        5.12      2.04 o
  -2  13  11        1.94       -0.36      6.85 o
  -1  13  11        0.21        2.00      3.78 o
   0  13  11       17.54       22.41      2.97 o
   1  13  11        0.67        2.08      1.83 o
   2  13  11        0.53        1.37      1.81 o
  -3  14  11        7.02        8.18      2.45 o
  -2  14  11        6.68        9.61      2.66 o
  -1  14  11        2.45        2.09      2.23 o
   0  14  11        5.48        2.86      2.45 o
 -10   0  12        7.45        5.45      2.06 o
  -8   0  12        1.02        0.41      2.25 o
  -6   0  12      527.27      517.68     15.94 o
  -4   0  12        7.83        7.77      2.25 o
  -2   0  12      132.03      147.01      4.62 o
   0   0  12       79.92       64.44      2.75 o
   2   0  12        4.36        2.05      1.01 o
   4   0  12      107.60      104.89      3.32 o
   6   0  12       63.57       84.00      5.88 o
   8   0  12        0.09       -1.69      2.66 o
 -10   1  12        4.82        7.25      1.51 o
  -9   1  12        0.02       -1.31      1.31 o
  -8   1  12        2.20        0.12      3.47 o
  -7   1  12       11.29        5.90      1.80 o
  -6   1  12        2.51        4.27      1.51 o
  -5   1  12       29.09       37.13      2.46 o
  -4   1  12      318.46      322.24      7.66 o
  -3   1  12      277.24      283.25      6.86 o
  -2   1  12       64.22       84.57      3.43 o
  -1   1  12      141.80      133.62      2.76 o
   0   1  12       25.13       35.11      1.45 o
   1   1  12        6.65        6.28      0.93 o
   2   1  12       35.42       40.02      1.32 o
   3   1  12        5.27        6.56      0.75 o
   4   1  12        0.84       -0.74      0.78 o
   5   1  12      101.91       89.22      3.17 o
   6   1  12        0.47        0.79      1.12 o
   7   1  12        7.32        7.40      1.57 o
   8   1  12       61.37       71.20      4.18 o
 -10   2  12        0.34        0.02      1.23 o
  -9   2  12       22.86       23.36      2.27 o
  -8   2  12        2.95        3.87      1.86 o
  -7   2  12       55.62       50.08      3.25 o
  -6   2  12       26.82       23.36      2.30 o
  -5   2  12        0.74        4.09      1.45 o
  -4   2  12       76.07       70.07      3.25 o
  -3   2  12       50.55       50.28      2.75 o
  -2   2  12       11.36       10.83      2.46 o
  -1   2  12        8.60        7.34      1.31 o
   0   2  12       11.88       10.95      1.11 o
   1   2  12       18.14       16.91      1.18 o
   2   2  12        1.01        0.42      0.70 o
   3   2  12       13.52       12.00      0.96 o
   4   2  12       22.02       23.69      1.60 o
   5   2  12       48.12       49.71      1.90 o
   6   2  12       14.84       14.25      2.26 o
   7   2  12       42.61       47.93      3.63 o
   8   2  12        3.86        4.72      2.10 o
 -10   3  12        4.37        2.65      2.06 o
  -9   3  12       11.95       19.34      3.31 o
  -8   3  12       32.40       32.04      2.88 o
  -7   3  12        2.50        5.79      1.86 o
  -6   3  12       20.95       19.27      2.24 o
  -5   3  12        0.53        4.91      1.45 o
  -4   3  12        2.11        2.27      1.53 o
  -3   3  12       14.06       13.70      1.58 o
  -2   3  12       13.43        7.30      1.31 o
  -1   3  12        4.81        4.90      2.17 o
   0   3  12       80.76       66.38      2.80 o
   1   3  12      252.63      261.32      4.10 o
   2   3  12      120.60      112.27      2.48 o
   3   3  12       97.46       89.99      3.43 o
   4   3  12        1.17        0.61      0.85 o
   5   3  12       85.23       77.42      2.72 o
   6   3  12        0.13       -1.32      1.59 o
   7   3  12       23.29       28.02      3.85 o
   8   3  12        4.25        6.46      2.68 o
 -10   4  12        6.03        1.77      1.92 o
  -9   4  12        0.10        0.91      1.92 o
  -8   4  12        0.48        0.18      1.45 o
  -7   4  12       20.64       25.69      2.96 o
  -6   4  12       23.16       20.14      2.30 o
  -5   4  12       24.32       23.90      2.76 o
  -4   4  12        0.14       -1.33      1.33 o
  -3   4  12        6.44        5.30      1.36 o
  -2   4  12      278.81      278.03      6.48 o
  -1   4  12        2.13       -0.37      1.09 o
   0   4  12       20.60       23.24      1.55 o
   1   4  12      618.68      577.74      8.95 o
   2   4  12       34.72       28.62      1.70 o
   3   4  12       73.77       75.45      2.33 o
   4   4  12        0.26        0.83      1.24 o
   5   4  12        4.66        3.74      1.68 o
   6   4  12       47.82       49.45      3.23 o
   7   4  12        3.07        4.43      2.13 o
 -10   5  12        3.51        2.21      2.11 o
  -9   5  12        0.97        0.50      1.85 o
  -8   5  12        2.62        0.20      1.66 o
  -7   5  12        0.54        3.13      1.77 o
  -6   5  12       63.92       67.53      3.58 o
  -5   5  12        3.59        3.23      1.51 o
  -4   5  12        6.69        8.31      1.94 o
  -3   5  12      312.85      292.26      8.57 o
  -2   5  12      241.04      238.17      5.80 o
  -1   5  12       15.15       10.13      3.97 o
   0   5  12       81.13       88.95      3.25 o
   1   5  12        0.12       -0.57      1.34 o
   2   5  12       26.89       27.32      2.04 o
   3   5  12       35.59       36.48      2.48 o
   4   5  12       10.18       15.01      7.15 o
   5   5  12        9.28        8.74      2.41 o
   6   5  12        6.60        1.32      2.45 o
   7   5  12        0.05       -2.44      2.55 o
  -9   6  12       40.83       45.29      3.75 o
  -8   6  12       23.52       23.88      2.85 o
  -7   6  12        2.23        1.12      1.73 o
  -6   6  12        0.38       -1.34      1.51 o
  -5   6  12        2.12        2.27      1.51 o
  -4   6  12        0.40        0.83      1.37 o
  -3   6  12       42.38       49.95      2.56 o
  -2   6  12        7.24        7.56      1.78 o
  -1   6  12       22.63       22.87      1.88 o
   0   6  12      321.44      322.25      6.80 o
   1   6  12       19.95       21.02      1.71 o
   2   6  12       10.86       10.20      1.21 o
   3   6  12        0.35        1.44      2.17 o
   4   6  12       18.11       17.14      1.98 o
   5   6  12       12.57        7.76      2.65 o
   6   6  12        3.24        1.83      2.15 o
   7   6  12        2.66        5.34      4.39 o
  -9   7  12       21.03       28.20      3.38 o
  -8   7  12        1.37       -1.16      1.92 o
  -7   7  12       11.63       13.88      2.30 o
  -6   7  12       18.72       11.31      2.01 o
  -5   7  12       41.86       47.88      3.02 o
  -4   7  12      188.93      176.48     10.63 o
  -3   7  12       22.81       26.11      2.23 o
  -2   7  12        2.68        0.59      1.50 o
  -1   7  12        0.03        0.65      1.14 o
   0   7  12        5.78        1.24      2.21 o
   1   7  12       62.90       72.52      2.53 o
   2   7  12        2.87       -0.14      1.29 o
   3   7  12        0.26        0.81      1.19 o
   4   7  12        1.48       -1.29      1.37 o
   5   7  12       30.74       41.60      6.03 o
   6   7  12        6.71        0.84      3.88 o
  -9   8  12        8.10       10.44      2.60 o
  -8   8  12        0.19       -0.13      3.68 o
  -7   8  12        0.00       -0.97      1.66 o
  -6   8  12       14.45       22.64      2.59 o
  -5   8  12       28.50       42.92      4.50 o
  -4   8  12       32.77       23.67      2.30 o
  -3   8  12        0.38       -0.59      1.50 o
  -2   8  12       26.23       24.45      2.52 o
  -1   8  12       22.16       20.11      1.49 o
   0   8  12       76.69       72.70      2.49 o
   1   8  12      107.12      103.86      3.77 o
   2   8  12        5.73        1.28      1.99 o
   3   8  12       35.11       40.91      2.74 o
   4   8  12        2.52        0.46      1.67 o
   5   8  12        1.65        1.73      2.53 o
   6   8  12        0.02       -2.01      2.01 o
  -8   9  12        0.13       -0.58      2.01 o
  -7   9  12       16.44       17.43      2.73 o
  -6   9  12        6.40        2.98      2.25 o
  -5   9  12       14.58       15.19      2.66 o
  -4   9  12       61.33       59.68      4.91 o
  -3   9  12       12.49       12.10      1.79 o
  -2   9  12       56.65       58.54      2.32 o
  -1   9  12        6.00        4.51      1.36 o
   0   9  12       15.19       13.86      1.81 o
   1   9  12        5.67        6.73      1.69 o
   2   9  12        1.58        1.62      1.50 o
   3   9  12        0.28        0.96      1.55 o
   4   9  12       40.51       52.58      5.31 o
   5   9  12        8.14        4.26      2.86 o
  -7  10  12       36.69       51.53      6.54 o
  -6  10  12       31.14       39.51      3.38 o
  -5  10  12        1.56       -1.72      1.72 o
  -4  10  12        3.96        2.74      1.80 o
  -3  10  12       17.93       16.84      2.07 o
  -2  10  12       84.77       83.08      2.77 o
  -1  10  12        2.76        4.31      2.07 o
   0  10  12       17.26       15.90      2.00 o
   1  10  12       49.29       53.05      3.87 o
   2  10  12        1.33       -1.02      1.51 o
   3  10  12        5.50        6.71      1.90 o
   4  10  12        0.24        3.75      2.84 o
   5  10  12        0.08       -1.79      2.75 o
  -7  11  12        0.31       -2.25      2.25 o
  -6  11  12       13.68       20.22      2.79 o
  -5  11  12       22.18       23.69      2.67 o
  -4  11  12       87.37       91.01      4.25 o
  -3  11  12       35.91       41.06      4.04 o
  -2  11  12        6.66        7.85      2.06 o
  -1  11  12       17.41       18.37      1.97 o
   0  11  12        0.72        2.80      1.59 o
   1  11  12        8.83        9.72      2.00 o
   2  11  12        3.76        4.16      1.79 o
   3  11  12        1.19       -1.64      1.64 o
   4  11  12        6.25        1.34      6.34 o
  -6  12  12        9.02       21.46      3.88 o
  -5  12  12        2.88        0.63      1.95 o
  -4  12  12       23.06       23.09      3.88 o
  -3  12  12        1.43       -0.14      2.66 o
  -2  12  12        3.48        0.36      1.85 o
  -1  12  12       18.67       20.09      2.79 o
   0  12  12       16.56       12.68      2.26 o
   1  12  12       11.78       13.29      2.17 o
   2  12  12        0.05        0.21      1.78 o
   3  12  12       33.55       31.72      2.99 o
  -3  13  12        0.37        0.44      1.73 o
  -2  13  12        0.46       -0.75      1.74 o
  -1  13  12        0.49        0.40      2.08 o
   0  13  12        1.74        1.39      2.08 o
   1  13  12       17.93       17.39      2.36 o
   2  13  12       17.22       17.39      2.70 o
  -9   0  13        0.31       -2.04      2.45 o
  -7   0  13       14.14       14.51      3.27 o
  -5   0  13       18.25       15.53      2.86 o
  -3   0  13       33.36       33.31      3.47 o
  -1   0  13       69.78       64.24      3.46 o
   1   0  13     2422.01     2435.81     49.87 o
   3   0  13      984.02      944.13     19.32 o
   5   0  13       22.04       35.44      4.60 o
   7   0  13        1.71        0.98      2.09 o
 -10   1  13        5.90        6.87      1.56 o
  -9   1  13        0.02       -1.23      1.80 o
  -8   1  13       26.79       21.90      2.67 o
  -7   1  13        0.29        0.98      1.66 o
  -6   1  13       11.42       20.38      2.17 o
  -5   1  13        0.10        0.42      1.37 o
  -4   1  13       14.74       19.67      2.09 o
  -3   1  13       17.94       17.75      2.02 o
  -2   1  13      146.23      147.95      3.99 o
  -1   1  13      173.17      180.19      4.45 o
   0   1  13       13.41        8.22      1.36 o
   1   1  13       51.57       41.51      5.11 o
   2   1  13      123.21      135.29      3.93 o
   3   1  13       58.16       57.52      2.75 o
   4   1  13        7.90        9.37      1.47 o
   5   1  13       78.79       65.93      2.84 o
   6   1  13       23.21       27.02      2.16 o
   7   1  13       16.06       18.29      2.14 o
 -10   2  13        6.62        7.38      1.53 o
  -9   2  13        0.08       -1.04      1.43 o
  -8   2  13        5.30        7.78      2.17 o
  -7   2  13       82.52       77.26      3.90 o
  -6   2  13        6.80        9.10      1.88 o
  -5   2  13       76.56       62.68      3.39 o
  -4   2  13       17.81       17.87      2.09 o
  -3   2  13        0.04       -1.16      1.16 o
  -2   2  13      422.02      355.46     11.34 o
  -1   2  13       81.81       69.48      6.60 o
   0   2  13     1328.32     1238.70     19.20 o
   1   2  13        6.85        5.10      2.17 o
   2   2  13        0.89        0.60      0.85 o
   3   2  13      116.07      106.53      3.68 o
   4   2  13      102.14       99.34      4.15 o
   5   2  13        0.16        0.44      1.36 o
   6   2  13       54.78       62.14      3.25 o
   7   2  13        6.04        5.40      2.55 o
 -10   3  13        0.16       -1.72      1.72 o
  -9   3  13       13.86       20.79      2.16 o
  -8   3  13        1.62        0.92      1.80 o
  -7   3  13        6.02        8.08      2.09 o
  -6   3  13       41.68       47.75      3.10 o
  -5   3  13        8.95        3.88      3.58 o
  -4   3  13      240.33      235.12      6.64 o
  -3   3  13        0.76       -0.79      1.45 o
  -2   3  13      180.71      197.55      4.84 o
  -1   3  13      157.11      142.13      5.51 o
   0   3  13      126.51      107.63      3.64 o
   1   3  13       48.32       46.53      2.11 o
   2   3  13      204.92      198.34      4.33 o
   3   3  13       40.91       42.71      2.36 o
   4   3  13       83.85       92.88      3.56 o
   5   3  13       18.06       15.47      2.03 o
   6   3  13        3.34       -1.26      1.96 o
   7   3  13        0.78        1.40      2.11 o
 -10   4  13        0.11       -0.82      1.86 o
  -9   4  13        1.25        1.97      1.60 o
  -8   4  13       29.52       25.11      2.73 o
  -7   4  13        3.92        1.95      1.80 o
  -6   4  13       33.15       34.37      2.75 o
  -5   4  13       34.14       26.44      5.82 o
  -4   4  13      152.64      157.65      5.13 o
  -3   4  13       43.47       41.15      4.61 o
  -2   4  13       59.13       49.88      2.61 o
  -1   4  13        0.42        0.77      1.31 o
   0   4  13      104.01       97.43      3.53 o
   1   4  13      174.27      154.79      4.42 o
   2   4  13        7.31        5.57      1.40 o
   3   4  13      129.07      115.55      3.80 o
   4   4  13        0.68        0.29      1.42 o
   5   4  13       22.35       24.08      3.14 o
   6   4  13        0.21       -0.43      2.15 o
   7   4  13        9.77        5.97      2.85 o
  -9   5  13        0.00       -0.64      2.04 o
  -8   5  13        0.02        2.69      1.92 o
  -7   5  13       96.90      106.72      6.74 o
  -6   5  13       77.64       78.14      6.95 o
  -5   5  13        3.06        2.30      1.66 o
  -4   5  13       64.20       65.58      9.09 o
  -3   5  13      118.90      120.48      3.81 o
  -2   5  13        0.79        0.66      1.26 o
  -1   5  13      693.56      684.42     11.90 o
   0   5  13        2.84        0.56      1.27 o
   1   5  13        7.36       10.32      1.66 o
   2   5  13       14.42        8.81      1.66 o
   3   5  13       17.41       12.30      1.75 o
   4   5  13        4.16        7.56      2.66 o
   5   5  13      125.37      114.95      5.78 o
   6   5  13        0.01        0.56      2.15 o
   7   5  13       17.40       16.17      3.25 o
  -9   6  13       32.02       34.86      3.52 o
  -8   6  13       24.72       16.85      2.59 o
  -7   6  13       95.95      109.14      4.66 o
  -6   6  13        3.94        3.04      1.80 o
  -5   6  13       47.49       55.67      3.31 o
  -4   6  13      143.17      153.51      5.13 o
  -3   6  13        6.06        5.30      1.50 o
  -2   6  13       35.22       27.40      2.14 o
  -1   6  13        6.35        2.91      1.40 o
   0   6  13        0.12       -0.22      1.28 o
   1   6  13       33.72       31.57      2.43 o
   2   6  13       30.60       27.95      2.16 o
   3   6  13       35.16       39.04      3.77 o
   4   6  13        0.29        0.82      2.23 o
   5   6  13        0.89        0.57      2.26 o
   6   6  13        8.74        8.33      2.66 o
  -9   7  13        7.24       11.35      2.67 o
  -8   7  13       32.81       34.91      3.23 o
  -7   7  13        0.96        2.34      1.95 o
  -6   7  13       28.10       27.00      2.59 o
  -5   7  13       30.61       33.50      5.21 o
  -4   7  13       69.69       71.49      5.11 o
  -3   7  13       92.80       95.24      3.57 o
  -2   7  13       24.47       33.61      2.22 o
  -1   7  13       56.10       48.73      3.49 o
   0   7  13      212.53      182.22      5.01 o
   1   7  13       73.03       68.83      2.57 o
   2   7  13       39.55       32.82      2.47 o
   3   7  13        3.37        2.40      1.60 o
   4   7  13        0.89        0.39      2.16 o
   5   7  13        8.07        9.63      2.91 o
   6   7  13        0.24        1.76      2.60 o
  -8   8  13       23.27       21.05      3.07 o
  -7   8  13        0.89        2.22      2.01 o
  -6   8  13       11.64       15.34      3.78 o
  -5   8  13        0.14        2.80      1.72 o
  -4   8  13       13.06       11.72      2.04 o
  -3   8  13       20.51       18.71      2.82 o
  -2   8  13       28.00       29.22      2.28 o
  -1   8  13        8.73        6.58      1.58 o
   0   8  13       93.96       90.66      2.85 o
   1   8  13        0.00       -0.07      1.31 o
   2   8  13        3.44        2.14      1.41 o
   3   8  13        0.00       -1.66      2.32 o
   4   8  13       84.30       97.61      4.19 o
   5   8  13        1.75        1.35      2.63 o
  -8   9  13       31.40       33.85      3.58 o
  -7   9  13        1.01        2.22      2.15 o
  -6   9  13       12.67       12.18      2.36 o
  -5   9  13        1.76        3.03      1.80 o
  -4   9  13       33.76       34.80      2.75 o
  -3   9  13       11.50       11.57      1.85 o
  -2   9  13       10.06        8.25      1.67 o
  -1   9  13       28.61       32.42      1.92 o
   0   9  13        0.16        0.21      1.38 o
   1   9  13       22.28       19.19      2.09 o
   2   9  13        2.70       -1.42      2.27 o
   3   9  13        0.06       -0.35      1.77 o
   4   9  13       19.07       22.87      3.46 o
   5   9  13        0.24       -0.13      2.84 o
  -7  10  13        1.07        0.96      2.24 o
  -6  10  13        7.77        8.74      2.38 o
  -5  10  13        3.29        6.27      2.15 o
  -4  10  13        0.06       -0.83      1.72 o
  -3  10  13        0.09        2.24      1.83 o
  -2  10  13        5.80        7.36      1.77 o
  -1  10  13        1.69        3.30      1.49 o
   0  10  13        2.34       -0.42      1.36 o
   1  10  13       72.81       84.31      3.76 o
   2  10  13       26.36       34.97      2.77 o
   3  10  13       71.15       85.22      9.06 o
   4  10  13        2.91        3.96      3.07 o
  -6  11  13        5.38        7.43      2.38 o
  -5  11  13        6.86        7.45      2.24 o
  -4  11  13        1.16        5.99      2.01 o
  -3  11  13        7.62        3.07      4.50 o
  -2  11  13       18.93       20.10      2.56 o
  -1  11  13        6.10        4.14      2.81 o
   0  11  13       12.17       24.09      2.35 o
   1  11  13       19.85       27.46      3.87 o
   2  11  13       13.51       14.04      2.23 o
   3  11  13       11.55       11.86      2.46 o
  -5  12  13       18.98       24.10      2.88 o
  -3  12  13        2.64        1.02      4.91 o
  -2  12  13        4.71        4.99      3.78 o
  -1  12  13        2.30        1.94      1.89 o
   0  12  13       33.16       36.70      3.25 o
   1  12  13        0.13       -0.85      1.67 o
   2  12  13        1.66       -1.56      3.59 o
  -2  13  13       12.02       17.36      3.17 o
  -1  13  13       19.91       21.38      5.62 o
   0  13  13        0.03       -1.43      2.04 o
 -10   0  14       11.94       12.97      5.01 o
  -8   0  14       41.53       35.56      4.29 o
  -6   0  14        0.69        2.25      2.25 o
  -4   0  14       23.54       19.82      3.07 o
  -2   0  14      160.28      153.08      7.15 o
   0   0  14       81.25       79.06      5.11 o
   2   0  14      278.15      279.76     17.47 o
   4   0  14       46.50       47.65      3.39 o
   6   0  14        2.79        1.71      2.06 o
 -10   1  14        1.74       -0.15      1.43 o
  -9   1  14        0.18        0.44      1.86 o
  -8   1  14       29.37       27.44      3.58 o
  -7   1  14       36.46       29.02      2.82 o
  -6   1  14        2.53        4.21      1.72 o
  -5   1  14        1.65        2.55      1.59 o
  -4   1  14      143.38      142.44      4.84 o
  -3   1  14       30.13       43.06      2.75 o
  -2   1  14      504.31      498.03     10.45 o
  -1   1  14      338.91      311.17      6.53 o
   0   1  14        6.13        4.13      1.50 o
   1   1  14       11.62        8.16      2.70 o
   2   1  14      105.15       91.99      3.54 o
   3   1  14       23.14       29.91      2.18 o
   4   1  14        0.10       -0.50      1.29 o
   5   1  14        5.35        4.37      1.60 o
   6   1  14        3.06        1.58      1.68 o
   7   1  14       22.69       21.13      3.88 o
 -10   2  14        0.00       -1.31      1.31 o
  -9   2  14        1.52        1.40      1.95 o
  -8   2  14        0.57       -0.32      2.55 o
  -7   2  14       52.24       48.89      3.32 o
  -6   2  14       19.38       17.99      2.31 o
  -5   2  14       12.84       17.69      2.09 o
  -4   2  14       27.59       34.57      2.67 o
  -3   2  14        3.80        1.11      1.37 o
  -2   2  14        1.72       -0.96      1.10 o
  -1   2  14        0.63       -0.94      0.94 o
   0   2  14      179.17      183.62      4.85 o
   1   2  14       78.69       89.75      3.45 o
   2   2  14       21.38       25.85      1.71 o
   3   2  14       79.96       76.63      3.32 o
   4   2  14        0.12        0.01      1.36 o
   5   2  14       56.64       67.91      3.94 o
   6   2  14        0.00       -1.32      1.89 o
   7   2  14        1.07        0.74      2.76 o
 -10   3  14        0.00       -1.73      1.94 o
  -9   3  14        1.18        1.92      1.71 o
  -8   3  14        7.67        7.98      2.86 o
  -7   3  14       13.05       18.51      2.50 o
  -6   3  14      162.25      154.18      6.44 o
  -5   3  14        9.59        5.52      1.73 o
  -4   3  14       75.65       72.10      3.99 o
  -3   3  14       18.86       22.16      1.91 o
  -2   3  14        5.57        6.55      1.69 o
  -1   3  14        5.89        5.38      2.20 o
   0   3  14      331.51      331.53      9.06 o
   1   3  14       50.27       49.75      2.71 o
   2   3  14        0.06       -1.15      1.15 o
   3   3  14        1.01       -0.25      1.33 o
   4   3  14        0.25        1.02      1.40 o
   5   3  14       11.32       10.26      2.68 o
   6   3  14        0.06       -2.06      2.06 o
   7   3  14        0.65       -0.54      2.26 o
  -9   4  14       14.02       14.40      2.10 o
  -8   4  14        0.87        2.51      1.95 o
  -7   4  14        2.11        2.23      1.86 o
  -6   4  14        0.47        0.00      1.59 o
  -5   4  14       32.74       30.85      2.60 o
  -4   4  14       27.24       35.29      2.67 o
  -3   4  14        7.80        7.22      1.58 o
  -2   4  14      102.06       90.18      3.65 o
  -1   4  14       77.65       71.50      3.11 o
   0   4  14        1.52       -1.22      1.22 o
   1   4  14        4.17        2.50      1.40 o
   2   4  14        8.68       13.42      1.81 o
   3   4  14       17.45       18.44      2.03 o
   4   4  14        0.63        2.74      1.56 o
   5   4  14        0.47        0.92      2.00 o
   6   4  14       46.57       50.78      7.66 o
  -9   5  14        4.63        6.09      2.36 o
  -8   5  14        0.00       -1.33      1.33 o
  -7   5  14        0.38        4.19      1.95 o
  -6   5  14       25.78       20.61      2.50 o
  -5   5  14        3.45        1.38      2.76 o
  -4   5  14       26.63       34.52      2.67 o
  -3   5  14        5.00        6.04      1.55 o
  -2   5  14      128.57      117.43      5.32 o
  -1   5  14       53.62       56.62      2.83 o
   0   5  14       26.24       35.20      2.32 o
   1   5  14        9.83        5.76      4.30 o
   2   5  14        2.58        3.54      1.53 o
   3   5  14        9.76        9.41      2.46 o
   4   5  14       10.80        8.97      2.75 o
   5   5  14        0.24       -0.61      2.15 o
   6   5  14       15.54       20.56      3.40 o
  -9   6  14        8.26        9.26      5.72 o
  -8   6  14        8.75        6.95      3.17 o
  -7   6  14       18.16       19.78      4.29 o
  -6   6  14       13.83       13.65      2.24 o
  -5   6  14        0.87        3.57      1.80 o
  -4   6  14        3.12        0.82      1.59 o
  -3   6  14       14.78       21.02      2.55 o
  -2   6  14       12.04        5.88      1.50 o
  -1   6  14        2.49        1.58      1.33 o
   0   6  14       67.08       67.30      3.18 o
   1   6  14        0.42        1.06      1.48 o
   2   6  14       34.43       30.20      2.32 o
   3   6  14       63.44       60.66      4.46 o
   4   6  14        0.02       -0.31      4.09 o
   5   6  14       29.07       29.44      3.81 o
   6   6  14        0.06       -0.80      2.49 o
  -8   7  14        0.62        1.44      2.15 o
  -7   7  14       33.70       40.35      4.50 o
  -6   7  14        5.10       -0.68      1.66 o
  -5   7  14        1.67        4.57      1.86 o
  -4   7  14        0.38        1.84      1.73 o
  -3   7  14        0.06        0.18      1.33 o
  -2   7  14       40.58       38.70      2.45 o
  -1   7  14       12.13       11.43      1.80 o
   0   7  14        5.31        4.60      2.48 o
   1   7  14       94.53       88.56      5.01 o
   2   7  14        0.02       -2.35      2.35 o
   3   7  14        1.67       -1.97      2.35 o
   4   7  14        0.10       -2.01      2.01 o
   5   7  14       12.45        8.40      3.13 o
  -8   8  14        3.53        7.15      2.46 o
  -7   8  14       17.74       23.71      4.70 o
  -6   8  14        0.57       -0.82      2.66 o
  -5   8  14        5.80        8.00      2.06 o
  -4   8  14       15.21       15.26      2.25 o
  -3   8  14        0.24       -0.10      1.37 o
  -2   8  14       19.30       18.71      2.00 o
  -1   8  14        2.36        3.53      2.11 o
   0   8  14        2.24        0.24      2.07 o
   1   8  14        2.24        2.25      2.15 o
   2   8  14        0.14       -1.39      1.39 o
   3   8  14       27.62       27.84      2.61 o
   4   8  14        0.07        0.21      1.73 o
   5   8  14        0.92       -0.77      2.50 o
  -7   9  14        0.04       -1.12      1.94 o
  -6   9  14        1.03        1.38      1.95 o
  -5   9  14       19.78       22.89      3.88 o
  -4   9  14        0.02       -1.53      1.59 o
  -3   9  14        3.08        0.77      1.47 o
  -2   9  14       40.94       48.03      2.86 o
  -1   9  14        2.61        1.75      2.15 o
   0   9  14        0.59       -2.66      2.66 o
   1   9  14        2.93        1.44      1.61 o
   2   9  14        2.41        2.15      1.64 o
   3   9  14        0.41        0.68      1.77 o
   4   9  14        9.71        9.19      2.27 o
  -6  10  14        0.21       -1.48      1.95 o
  -5  10  14        0.00       -1.73      1.86 o
  -4  10  14        7.49        2.66      2.86 o
  -3  10  14        1.53        0.61      1.49 o
  -2  10  14        8.28        1.77      4.60 o
  -1  10  14        1.03        0.76      2.15 o
   0  10  14       14.42       11.92      2.01 o
   1  10  14        1.86        2.93      1.71 o
   2  10  14        2.18       -0.75      1.64 o
   3  10  14        0.28       -0.51      1.77 o
  -5  11  14        0.44        0.84      2.55 o
  -4  11  14        2.61        2.72      1.86 o
  -3  11  14        0.24        3.88      4.50 o
  -2  11  14       10.05       13.36      3.37 o
  -1  11  14        0.10       -0.92      1.48 o
   0  11  14        0.21        0.58      1.59 o
   1  11  14        0.05       -2.03      3.03 o
   2  11  14        5.10        5.24      2.00 o
  -3  12  14        7.68       17.37      6.34 o
  -2  12  14        0.78        3.68      5.72 o
  -1  12  14        0.84        2.04      2.06 o
   0  12  14        0.90       -1.09      1.89 o
   1  12  14        1.55        1.14      2.44 o
  -9   0  15       32.10       32.29      4.50 o
  -7   0  15        8.35        2.66      2.45 o
  -5   0  15        4.79        4.09      2.66 o
  -3   0  15       41.86       50.69      4.50 o
  -1   0  15       24.67       20.44      3.27 o
   1   0  15      194.74      202.13      8.58 o
   3   0  15      191.15      180.46      8.38 o
   5   0  15       97.79      107.91      6.74 o
  -9   1  15       11.14       16.56      3.47 o
  -8   1  15        4.01        0.49      3.47 o
  -7   1  15        2.23        3.11      2.04 o
  -6   1  15        8.85        7.24      2.01 o
  -5   1  15        0.08       -0.72      1.53 o
  -4   1  15        1.57       -1.37      1.37 o
  -3   1  15       54.37       65.70      3.54 o
  -2   1  15       26.04       43.11      2.96 o
  -1   1  15      725.38      729.60     14.67 o
   0   1  15       66.74       89.12      3.97 o
   1   1  15        7.13        8.60      1.71 o
   2   1  15       11.71       17.39      2.50 o
   3   1  15       23.15       31.17      2.40 o
   4   1  15        0.11       -1.41      1.41 o
   5   1  15       50.44       40.60      2.86 o
   6   1  15        5.67       10.44      2.44 o
  -9   2  15        9.58        7.48      3.17 o
  -8   2  15       10.90        9.74      2.31 o
  -7   2  15        3.97        4.24      2.96 o
  -6   2  15       73.10       64.54      7.26 o
  -5   2  15       24.62       17.02      2.24 o
  -4   2  15       57.03       58.67      3.32 o
  -3   2  15       60.55       59.97      3.39 o
  -2   2  15      155.98      125.18      8.55 o
  -1   2  15        1.74        2.25      1.35 o
   0   2  15      164.00      165.02      5.72 o
   1   2  15        5.22        3.00      1.46 o
   2   2  15       29.05       33.06      2.46 o
   3   2  15       15.71       14.64      1.98 o
   4   2  15        2.74        3.23      1.62 o
   5   2  15        0.08        0.10      1.56 o
   6   2  15       23.19       26.66      3.58 o
  -9   3  15        9.77        9.82      3.07 o
  -8   3  15        9.73        7.48      2.17 o
  -7   3  15        0.82        0.69      1.80 o
  -6   3  15        3.90        4.91      2.02 o
  -5   3  15        4.33        1.81      2.96 o
  -4   3  15      121.66      113.02      4.80 o
  -3   3  15       51.91       48.65      2.61 o
  -2   3  15       79.03       85.25      3.38 o
  -1   3  15      187.21      177.55      6.35 o
   0   3  15       84.63      112.43      3.92 o
   1   3  15        2.74        0.28      1.30 o
   2   3  15       77.76       59.99      4.60 o
   3   3  15       17.92       18.16      2.21 o
   4   3  15       56.85       52.87      4.66 o
   5   3  15        0.68       -1.33      2.00 o
   6   3  15        7.30        7.23      2.85 o
  -9   4  15        4.05        6.11      1.88 o
  -8   4  15        9.26        7.03      2.30 o
  -7   4  15        0.11        0.55      1.80 o
  -6   4  15        5.79        7.87      2.02 o
  -5   4  15       50.44       42.18      3.03 o
  -4   4  15       63.77       63.00      6.64 o
  -3   4  15        5.36        6.93      1.58 o
  -2   4  15        6.18        4.76      1.53 o
  -1   4  15        9.38        9.86      1.71 o
   0   4  15        4.67        4.54      1.52 o
   1   4  15        6.07       10.41      1.92 o
   2   4  15        4.85        4.47      1.66 o
   3   4  15        4.04        3.53      2.40 o
   4   4  15        0.03       -2.13      2.13 o
   5   4  15       45.19       46.77      6.44 o
   6   4  15        0.56       -0.02      2.30 o
  -9   5  15       22.63       24.50      3.08 o
  -8   5  15       20.00       21.86      2.88 o
  -7   5  15        0.08       -0.07      1.77 o
  -6   5  15        0.23        1.44      1.66 o
  -5   5  15        3.48        7.63      1.95 o
  -4   5  15        8.84        4.56      1.86 o
  -3   5  15        0.86        5.08      1.48 o
  -2   5  15        0.50        1.65      1.36 o
  -1   5  15       20.11       16.69      1.90 o
   0   5  15       41.62       46.24      4.59 o
   1   5  15      131.91      144.92      4.62 o
   2   5  15        1.09        0.74      1.45 o
   3   5  15       14.65       28.73      3.59 o
   4   5  15       19.60       18.19      3.31 o
   5   5  15       35.48       36.66      6.85 o
   6   5  15        4.36        3.42      2.78 o
  -8   6  15        0.42       -0.22      2.09 o
  -7   6  15        0.54        0.34      1.80 o
  -6   6  15        2.90        3.07      2.66 o
  -5   6  15        3.05        7.15      2.01 o
  -4   6  15       64.35       49.09      3.17 o
  -3   6  15        6.96        7.41      1.68 o
  -2   6  15        0.37        0.18      1.36 o
  -1   6  15       24.26       26.66      2.26 o
   0   6  15       69.62       74.59      3.35 o
   1   6  15       12.41       13.02      1.87 o
   2   6  15        0.94       -3.49      5.72 o
   3   6  15       61.15       74.98      8.07 o
   4   6  15       18.87       20.87      3.47 o
   5   6  15       27.35       39.72      4.30 o
  -8   7  15       23.63       24.10      3.17 o
  -7   7  15        0.65        1.64      3.07 o
  -6   7  15       15.93       14.44      2.76 o
  -5   7  15        0.23        1.81      1.94 o
  -4   7  15        4.52        4.19      1.88 o
  -3   7  15        2.72        3.06      1.55 o
  -2   7  15       16.49       21.66      2.70 o
  -1   7  15       20.50       18.09      2.11 o
   0   7  15        1.66        4.08      1.93 o
   1   7  15       14.22       13.13      2.78 o
   2   7  15        5.28        6.71      2.81 o
   3   7  15        8.58        6.10      2.89 o
   4   7  15        8.09        6.84      3.00 o
   5   7  15        1.28       -0.05      2.54 o
  -7   8  15       19.49       17.47      2.79 o
  -6   8  15        9.22       12.88      3.68 o
  -5   8  15        1.30        7.68      2.15 o
  -4   8  15        0.15        0.87      1.66 o
  -3   8  15        7.01        5.73      1.76 o
  -2   8  15        0.05        0.51      1.40 o
  -1   8  15        0.41        0.32      1.43 o
   0   8  15       15.99       16.90      2.97 o
   1   8  15        1.46       -0.51      2.21 o
   2   8  15       30.13       38.64      4.23 o
   3   8  15        1.09        1.65      2.78 o
   4   8  15       14.40       23.65      3.89 o
  -7   9  15        0.65        0.60      2.11 o
  -6   9  15        0.10       -2.35      2.35 o
  -5   9  15        0.10       -2.25      2.25 o
  -4   9  15        0.14       -0.82      2.25 o
  -3   9  15        1.37        0.79      1.60 o
  -2   9  15        1.38        2.00      1.67 o
  -1   9  15       13.27       12.28      2.84 o
   0   9  15       29.96       24.84      4.39 o
   1   9  15        0.76        1.10      2.50 o
   2   9  15        0.03       -0.96      2.76 o
   3   9  15       10.16        7.64      5.72 o
   4   9  15       16.27       10.58      5.42 o
  -6  10  15        0.00       -0.82      2.02 o
  -5  10  15       13.72       12.80      2.59 o
  -4  10  15        3.63        2.86      2.86 o
  -3  10  15        0.06        0.93      1.62 o
  -2  10  15        8.59       17.99      2.91 o
  -1  10  15        0.70       -0.89      2.35 o
   0  10  15        0.20       -2.01      2.01 o
   1  10  15        4.39       -0.03      2.68 o
   2  10  15       24.96       29.37      3.10 o
   3  10  15       97.00      116.87      5.05 o
  -5  11  15        6.40       12.50      2.59 o
  -4  11  15        0.03       -1.83      1.95 o
  -3  11  15        1.71        2.86      4.91 o
  -2  11  15        2.64        1.69      2.34 o
  -1  11  15       55.54       61.64      6.54 o
   0  11  15        0.74       -1.30      2.50 o
   1  11  15       32.42       34.62      4.17 o
  -2  12  15       19.64       21.87      7.15 o
  -1  12  15        0.02       -1.72      2.50 o
  -8   0  16        1.75       -0.20      2.86 o
  -6   0  16       25.07       25.34      3.88 o
  -4   0  16       11.30       17.37      3.27 o
  -2   0  16      248.48      219.50      9.20 o
   0   0  16      323.53      285.72     10.83 o
   2   0  16       90.24       89.52      5.72 o
   4   0  16        0.48       -1.43      2.45 o
   6   0  16        2.64        0.82      2.86 o
  -9   1  16        0.03        0.28      2.09 o
  -8   1  16        0.15        0.32      2.45 o
  -7   1  16       16.77       17.93      2.60 o
  -6   1  16        8.04        6.03      2.02 o
  -5   1  16        1.72        0.07      1.51 o
  -4   1  16      202.88      203.15      6.43 o
  -3   1  16        5.59        1.48      3.47 o
  -2   1  16       29.40       27.55      4.39 o
  -1   1  16       37.75       31.55      2.67 o
   0   1  16       94.71       76.51      3.83 o
   1   1  16        3.37        4.67      2.86 o
   2   1  16        0.31       -1.02      2.15 o
   3   1  16        4.15        6.24      1.95 o
   4   1  16       32.76       31.11      2.94 o
   5   1  16        4.91        5.10      2.09 o
   6   1  16        8.66       10.94      2.53 o
  -9   2  16        0.00       -2.09      2.09 o
  -8   2  16       35.28       34.24      3.31 o
  -7   2  16        0.71        1.01      1.66 o
  -6   2  16        0.10       -1.51      1.51 o
  -5   2  16        5.03        8.26      2.15 o
  -4   2  16       17.82       12.61      2.17 o
  -3   2  16       17.90       15.03      2.17 o
  -2   2  16       34.64       25.73      2.53 o
  -1   2  16       39.61       42.04      3.03 o
   0   2  16        4.63        4.39      1.80 o
   1   2  16       46.43       36.91      5.11 o
   2   2  16       13.00       10.63      2.02 o
   3   2  16      131.54      133.76      7.87 o
   4   2  16       18.11       16.95      2.53 o
   5   2  16       39.29       49.97      3.88 o
   6   2  16       19.52       20.23      4.29 o
  -9   3  16        0.93       -0.86      2.15 o
  -8   3  16        0.41        2.45      2.17 o
  -7   3  16       20.98       29.26      3.03 o
  -6   3  16       58.25       48.57      4.19 o
  -5   3  16        4.47        5.04      1.95 o
  -4   3  16        8.96        8.53      1.95 o
  -3   3  16       26.63       25.32      2.20 o
  -2   3  16       54.88       56.06      2.89 o
  -1   3  16        0.18       -1.26      1.26 o
   0   3  16        1.17        0.19      1.37 o
   1   3  16       42.18       49.30      3.05 o
   2   3  16        0.29       -1.26      1.46 o
   3   3  16       31.37       31.69      2.58 o
   4   3  16        0.36        0.73      1.71 o
   5   3  16       27.18       23.34      3.59 o
  -9   4  16        4.67        5.72      3.88 o
  -8   4  16        7.71       -0.72      2.02 o
  -7   4  16       39.84       39.65      3.31 o
  -6   4  16        0.01        1.72      1.80 o
  -5   4  16       62.75       67.63      3.83 o
  -4   4  16       56.93       70.31      3.90 o
  -3   4  16        4.74        6.34      1.62 o
  -2   4  16        2.58        0.32      1.36 o
  -1   4  16        4.90        7.43      1.63 o
   0   4  16      129.42      117.38      4.17 o
   1   4  16        0.73        2.02      1.69 o
   2   4  16        6.88       12.90      2.03 o
   3   4  16       12.78       10.16      1.92 o
   4   4  16        1.18       -0.81      2.17 o
   5   4  16       17.23       24.33      3.62 o
  -8   5  16        7.95       10.67      3.07 o
  -7   5  16        0.22       -0.63      4.39 o
  -6   5  16       22.16       28.45      3.02 o
  -5   5  16        0.57       -0.61      1.73 o
  -4   5  16      123.05      133.64      5.13 o
  -3   5  16      134.39      137.25      4.48 o
  -2   5  16        1.71        3.00      1.54 o
  -1   5  16       15.34       11.51      1.85 o
   0   5  16        3.64        6.28      1.69 o
   1   5  16        4.20        4.01      1.66 o
   2   5  16        0.51        0.27      2.10 o
   3   5  16        1.23        4.85      2.75 o
   4   5  16        0.39       -2.32      2.47 o
   5   5  16        0.22       -1.69      2.34 o
  -8   6  16       22.90       20.44      4.29 o
  -7   6  16        0.76        1.81      2.01 o
  -6   6  16       13.48       15.21      2.59 o
  -5   6  16       12.52       19.82      2.53 o
  -4   6  16       33.30       35.59      4.39 o
  -3   6  16       11.70       10.94      1.86 o
  -2   6  16        8.21        3.65      1.63 o
  -1   6  16        9.92        4.94      2.64 o
   0   6  16       14.33       18.35      2.12 o
   1   6  16       13.16        8.38      1.76 o
   2   6  16        0.82       -2.31      2.31 o
   3   6  16       60.73       76.47      5.52 o
   4   6  16        4.59        6.50      3.06 o
  -7   7  16       11.87       15.53      4.09 o
  -6   7  16        3.77        7.85      2.21 o
  -5   7  16        5.63        8.92      2.09 o
  -4   7  16       35.86       37.81      3.03 o
  -3   7  16        2.06        0.93      1.46 o
  -2   7  16        8.35        7.02      1.72 o
  -1   7  16        1.56       -0.67      1.42 o
   0   7  16        5.60        4.15      1.76 o
   1   7  16       25.63       28.84      3.59 o
   2   7  16        3.74        4.02      2.72 o
   3   7  16       10.48       11.05      6.44 o
   4   7  16        5.16        7.87      3.37 o
  -7   8  16        4.06        3.38      3.17 o
  -6   8  16        0.29       -1.02      2.66 o
  -5   8  16        6.72        5.14      2.15 o
  -4   8  16        0.25       -1.66      1.66 o
  -3   8  16        0.01       -1.48      1.48 o
  -2   8  16        2.29       -0.19      1.47 o
  -1   8  16        0.49       -1.25      1.52 o
   0   8  16        7.54        5.69      2.60 o
   1   8  16        0.43       -0.68      2.19 o
   2   8  16        1.47       -1.28      3.07 o
   3   8  16       18.19       23.16      4.91 o
  -6   9  16        0.34       -1.25      2.15 o
  -5   9  16        4.16        2.25      3.07 o
  -4   9  16        0.00       -1.15      1.80 o
  -3   9  16        0.76        1.09      1.60 o
  -2   9  16        2.77        3.65      1.71 o
  -1   9  16        0.00        0.24      2.34 o
   0   9  16        0.61        0.33      2.36 o
   1   9  16        0.07       -2.38      2.56 o
   2   9  16        0.02       -1.16      2.74 o
   3   9  16        0.60       -3.34      6.13 o
  -5  10  16        0.00       -2.25      2.25 o
  -4  10  16       16.53       21.87      3.88 o
  -3  10  16       25.43       30.27      2.77 o
  -2  10  16        4.51        6.18      5.42 o
  -1  10  16        3.07        0.04      2.96 o
   0  10  16       12.85        5.37      5.42 o
   1  10  16        8.11       13.41      5.11 o
   2  10  16        0.46       -0.07      2.92 o
  -3  11  16        7.72       17.99      5.93 o
  -2  11  16        8.37       14.16      3.02 o
  -1  11  16        4.15        3.25      2.84 o
   0  11  16        1.63       -2.52      2.52 o
  -9   0  17        0.19        3.68      3.27 o
  -7   0  17       11.37       23.91      4.09 o
  -5   0  17       30.29       27.39      4.09 o
  -3   0  17      107.17      117.52      6.95 o
  -1   0  17        1.08        0.61      2.04 o
   1   0  17       93.87       97.28      6.34 o
   3   0  17       45.00       52.32      4.91 o
   5   0  17       22.26       26.36      4.29 o
  -8   1  17        0.02        0.78      2.01 o
  -7   1  17        9.63       13.89      2.53 o
  -6   1  17        4.71        3.88      2.01 o
  -5   1  17       39.03       45.08      3.39 o
  -4   1  17        0.90       -0.97      1.66 o
  -3   1  17       75.91       80.43      4.12 o
  -2   1  17       38.67       37.53      2.96 o
  -1   1  17       19.72       14.26      2.25 o
   0   1  17        2.07       -0.52      1.51 o
   1   1  17        0.13        0.31      1.73 o
   2   1  17        0.30       -0.78      1.84 o
   3   1  17        0.40        0.97      1.80 o
   4   1  17       13.21       14.99      4.09 o
   5   1  17        0.81       -0.92      2.02 o
  -8   2  17       23.77       25.36      3.17 o
  -7   2  17        0.96        2.25      2.02 o
  -6   2  17       34.58       30.27      2.96 o
  -5   2  17       34.24       29.12      2.96 o
  -4   2  17        0.15        3.11      1.80 o
  -3   2  17        2.06        1.14      1.72 o
  -2   2  17       49.05       39.63      2.96 o
  -1   2  17       50.44       48.64      3.25 o
   0   2  17        0.70       -0.51      1.59 o
   1   2  17       12.22        9.81      2.02 o
   2   2  17       48.61       54.97      4.70 o
   3   2  17       26.51       25.07      2.82 o
   4   2  17        2.17        2.02      1.95 o
   5   2  17       11.55       12.75      2.67 o
  -8   3  17        0.18       -2.06      2.06 o
  -7   3  17        5.23        8.45      2.38 o
  -6   3  17        0.01        0.93      2.25 o
  -5   3  17        1.29       -1.51      1.51 o
  -4   3  17       65.88       63.03      3.83 o
  -3   3  17        8.31        9.93      2.09 o
  -2   3  17       82.16       84.61      4.04 o
  -1   3  17        0.55       -1.34      1.51 o
   0   3  17        0.09        0.07      1.57 o
   1   3  17        0.52        1.68      1.66 o
   2   3  17        0.71       -0.61      1.59 o
   3   3  17        0.40        0.14      4.19 o
   4   3  17       15.34       18.99      2.67 o
   5   3  17        3.88        6.13      3.27 o
  -8   4  17       22.84       28.79      4.70 o
  -7   4  17        0.87        1.08      1.95 o
  -6   4  17       10.36       10.30      2.46 o
  -5   4  17       10.28       12.66      2.38 o
  -4   4  17        1.54        2.66      1.88 o
  -3   4  17        0.50       -0.72      3.47 o
  -2   4  17        7.45        8.92      1.74 o
  -1   4  17        3.73        4.24      1.89 o
   0   4  17        0.29        0.76      1.54 o
   1   4  17        6.05        6.47      1.87 o
   2   4  17        9.37       11.66      3.09 o
   3   4  17        7.24        5.66      2.02 o
   4   4  17        0.03       -1.79      2.47 o
  -8   5  17        0.90        0.92      2.15 o
  -7   5  17        0.02        1.58      1.95 o
  -6   5  17       26.21       30.68      3.37 o
  -5   5  17       19.02       35.06      3.18 o
  -4   5  17        0.13        1.84      1.80 o
  -3   5  17        6.32        8.72      1.86 o
  -2   5  17        2.06        0.89      1.60 o
  -1   5  17       11.05       10.56      1.93 o
   0   5  17       16.11       14.50      2.11 o
   1   5  17       43.86       41.40      2.79 o
   2   5  17       16.20       16.39      2.32 o
   3   5  17        2.80        2.15      2.68 o
   4   5  17        1.94       -0.89      2.96 o
  -7   6  17        0.72       -0.98      1.92 o
  -6   6  17        0.01        1.28      2.09 o
  -5   6  17        3.27        3.16      1.95 o
  -4   6  17       15.86       17.12      3.07 o
  -3   6  17        0.98        3.11      1.58 o
  -2   6  17        0.19        0.89      1.55 o
  -1   6  17       30.48       27.62      2.45 o
   0   6  17        1.85       -1.05      1.55 o
   1   6  17        0.94        0.43      1.58 o
   2   6  17        1.67        0.14      2.38 o
   3   6  17       19.60       14.82      3.50 o
   4   6  17        1.42        1.36      2.76 o
  -7   7  17        3.30        3.47      3.47 o
  -6   7  17        2.83        1.51      3.68 o
  -5   7  17        1.30        0.29      1.95 o
  -4   7  17       28.57       34.12      3.03 o
  -3   7  17       15.08       17.48      2.25 o
  -2   7  17       97.01      101.85      4.14 o
  -1   7  17        0.69        0.33      1.80 o
   0   7  17        5.01        4.56      2.35 o
   1   7  17       27.25       28.31      5.52 o
   2   7  17        0.54       -1.64      2.56 o
   3   7  17        5.94        5.65      3.27 o
  -6   8  17        3.83        6.54      3.47 o
  -5   8  17        0.39       -2.49      3.68 o
  -4   8  17        7.44        6.29      3.99 o
  -3   8  17        4.65        3.24      2.66 o
  -2   8  17        5.95        7.80      1.96 o
  -1   8  17       10.77       13.83      2.15 o
   0   8  17       21.25       16.63      3.31 o
   1   8  17        0.08       -2.59      2.76 o
   2   8  17       12.24       11.04      3.39 o
  -5   9  17        4.80        5.72      3.27 o
  -4   9  17        1.78        3.47      2.02 o
  -3   9  17        2.21        5.66      1.99 o
  -2   9  17       13.16       14.08      2.23 o
  -1   9  17        8.09        8.31      4.19 o
   0   9  17        2.54        1.50      2.36 o
   1   9  17        1.35       -0.89      2.56 o
  -4  10  17        1.25        2.66      3.07 o
  -3  10  17        0.00        2.41      4.60 o
  -2  10  17        0.42        0.40      2.41 o
  -1  10  17        0.31        1.82      2.60 o
   0  10  17        4.21        5.12      6.23 o
  -8   0  18        0.50        1.64      2.86 o
  -6   0  18        9.71        7.77      3.47 o
  -4   0  18       44.71       38.63      4.50 o
  -2   0  18        0.38        0.82      2.45 o
   0   0  18       34.03       27.59      3.88 o
   2   0  18      113.81      117.72      6.95 o
   4   0  18        0.01       -1.64      2.66 o
  -8   1  18        3.82        3.26      2.24 o
  -7   1  18        3.76        3.49      2.24 o
  -6   1  18        8.31        6.76      4.60 o
  -5   1  18        4.04        3.07      2.02 o
  -4   1  18       49.51       51.15      3.58 o
  -3   1  18        9.61       12.06      2.31 o
  -2   1  18        3.22        0.92      1.73 o
  -1   1  18       90.23       95.68      4.55 o
   0   1  18       55.52       62.16      3.68 o
   1   1  18        0.61       -0.81      1.66 o
   2   1  18        4.56        1.23      1.80 o
   3   1  18        1.45        1.67      1.95 o
   4   1  18       10.66        8.93      3.27 o
  -8   2  18       14.43       13.94      3.07 o
  -7   2  18        7.52        9.70      2.86 o
  -6   2  18       27.46       28.95      3.10 o
  -5   2  18        1.20        2.54      1.95 o
  -4   2  18        7.02        7.26      2.45 o
  -3   2  18        3.58        4.72      1.86 o
  -2   2  18        3.64        2.10      2.96 o
  -1   2  18        1.68       -0.92      1.66 o
   0   2  18        2.24        5.27      1.86 o
   1   2  18        1.69        0.29      1.80 o
   2   2  18        5.15        6.54      2.25 o
   3   2  18        6.65        9.09      2.31 o
   4   2  18        2.37        3.09      2.01 o
  -8   3  18        0.12       -0.67      2.15 o
  -7   3  18       11.05       14.17      2.67 o
  -6   3  18       10.56       10.67      2.38 o
  -5   3  18       29.51       30.55      2.96 o
  -4   3  18       15.41       14.60      2.46 o
  -3   3  18        2.38        2.16      3.47 o
  -2   3  18        1.86        0.70      1.66 o
  -1   3  18       26.58       27.11      2.75 o
   0   3  18       25.60       32.51      2.96 o
   1   3  18       14.45       15.11      3.47 o
   2   3  18       13.70       18.46      2.53 o
   3   3  18       14.94       20.73      2.73 o
   4   3  18       10.19       11.45      3.68 o
  -7   4  18        6.51       10.32      2.53 o
  -6   4  18        2.85       -1.46      1.80 o
  -5   4  18       42.38       42.22      3.47 o
  -4   4  18       34.92       25.78      4.09 o
  -3   4  18        0.69        0.17      1.72 o
  -2   4  18        0.00       -0.10      1.73 o
  -1   4  18       15.01       13.41      2.31 o
   0   4  18        4.09        4.64      1.86 o
   1   4  18        0.75        1.01      1.80 o
   2   4  18       18.92       18.75      2.59 o
   3   4  18       14.59       14.92      4.09 o
   4   4  18       17.05       13.28      4.09 o
  -7   5  18        0.48       -1.30      2.09 o
  -6   5  18        0.48        0.96      2.35 o
  -5   5  18        0.12        2.80      2.15 o
  -4   5  18       49.98       56.44      3.75 o
  -3   5  18        9.74        8.39      2.09 o
  -2   5  18       13.41       15.88      2.38 o
  -1   5  18       23.20       20.72      2.53 o
   0   5  18       40.33       50.18      3.39 o
   1   5  18        3.20        1.46      3.37 o
   2   5  18        6.61       12.30      2.55 o
   3   5  18        3.28        3.47      3.07 o
  -6   6  18        2.88        4.40      2.09 o
  -5   6  18       21.59       26.68      4.50 o
  -4   6  18        0.34        1.48      1.95 o
  -3   6  18       26.42       28.75      2.73 o
  -2   6  18       27.00       25.75      2.43 o
  -1   6  18       10.57        7.82      1.96 o
   0   6  18        9.07        7.17      2.01 o
   1   6  18        0.94       -1.50      1.50 o
   2   6  18       13.09       11.04      3.37 o
   3   6  18        0.95       -0.73      4.60 o
  -6   7  18        0.84        4.11      2.55 o
  -5   7  18        4.45        6.21      2.30 o
  -4   7  18       29.40       35.58      3.99 o
  -3   7  18       28.64       40.91      3.56 o
  -2   7  18        2.55        5.10      1.91 o
  -1   7  18        4.89        5.50      1.92 o
   0   7  18        7.44        4.62      2.63 o
   1   7  18        7.11       -0.18      7.66 o
   2   7  18        3.75        6.52      3.21 o
  -5   8  18        0.10       -0.14      2.01 o
  -4   8  18        2.47        3.03      2.01 o
  -3   8  18        0.57       -0.50      1.67 o
  -2   8  18        3.53        4.35      2.88 o
  -1   8  18        3.39        0.30      2.41 o
   0   8  18        3.99        6.14      3.17 o
   1   8  18        0.50       -1.00      2.50 o
  -4   9  18        8.50        5.89      2.66 o
  -3   9  18        0.00       -0.91      1.72 o
  -2   9  18        9.42        4.20      2.75 o
  -1   9  18        1.16        2.74      2.75 o
   0   9  18        3.47        2.52      4.39 o
  -7   0  19        3.20        5.52      3.47 o
  -5   0  19       59.69       56.20      5.31 o
  -3   0  19        0.61        0.00      2.66 o
  -1   0  19        0.73        1.23      2.66 o
   1   0  19       29.37       28.82      4.29 o
   3   0  19       48.77       50.48      5.11 o
  -7   1  19       17.85       26.60      6.85 o
  -6   1  19        2.11       -0.20      2.02 o
  -5   1  19        4.70        6.64      2.17 o
  -4   1  19        1.65        0.29      2.04 o
  -3   1  19       30.63       27.38      2.88 o
  -2   1  19        7.14        2.12      3.47 o
  -1   1  19        0.00        3.37      1.88 o
   0   1  19        9.97       15.54      2.46 o
   1   1  19        8.05        7.97      2.45 o
   2   1  19        0.02        1.64      2.55 o
   3   1  19       10.77        8.01      5.01 o
  -7   2  19        4.09        6.55      2.53 o
  -6   2  19        4.00        2.96      2.02 o
  -5   2  19        3.48        4.50      2.09 o
  -4   2  19        0.88       -0.10      1.88 o
  -3   2  19        2.96        1.75      2.55 o
  -2   2  19       12.45       20.22      2.60 o
  -1   2  19       27.88       27.08      3.68 o
   0   2  19       10.21        7.80      2.06 o
   1   2  19        0.34       -0.92      1.88 o
   2   2  19       81.55       97.85      5.42 o
   3   2  19        0.50       -0.13      5.11 o
  -7   3  19        0.88        0.85      2.09 o
  -6   3  19        3.65        8.78      2.38 o
  -5   3  19        0.96       -0.52      1.86 o
  -4   3  19        7.69        6.71      2.24 o
  -3   3  19        1.94        2.78      3.78 o
  -2   3  19        0.59        1.12      1.88 o
  -1   3  19       26.68       25.98      4.70 o
   0   3  19       36.26       47.88      4.70 o
   1   3  19        6.72        6.93      2.24 o
   2   3  19        0.68        0.59      4.60 o
   3   3  19        6.42        4.80      2.17 o
  -7   4  19        0.08        1.61      2.09 o
  -6   4  19        9.30        8.09      2.44 o
  -5   4  19        0.23       -1.12      1.88 o
  -4   4  19        1.49        1.72      2.01 o
  -3   4  19        5.77        5.55      2.15 o
  -2   4  19        2.25        1.15      1.86 o
  -1   4  19        0.86        2.53      1.95 o
   0   4  19       39.06       46.48      3.54 o
   1   4  19        0.73        1.42      1.95 o
   2   4  19        0.46        0.41      2.02 o
   3   4  19        5.76        1.64      2.86 o
  -6   5  19        0.21        1.09      2.35 o
  -5   5  19        0.05       -0.10      2.02 o
  -4   5  19        5.73        6.73      2.24 o
  -3   5  19        5.39       -0.11      2.55 o
  -2   5  19        0.47        0.00      1.88 o
  -1   5  19       47.07       52.21      7.56 o
   0   5  19        0.23        5.25      2.15 o
   1   5  19        5.56        4.15      2.09 o
   2   5  19        2.58        2.25      3.07 o
  -6   6  19        0.49        1.37      2.06 o
  -5   6  19        9.53       14.83      2.82 o
  -4   6  19        0.84        1.69      1.95 o
  -3   6  19        5.29        4.36      2.35 o
  -2   6  19        0.18        2.74      2.25 o
  -1   6  19       18.51       17.83      2.67 o
   0   6  19        7.21       11.59      2.44 o
   1   6  19        4.93        4.70      3.47 o
   2   6  19        5.26        5.52      3.47 o
  -5   7  19        0.36        0.71      2.06 o
  -4   7  19       11.09        7.59      2.76 o
  -3   7  19        8.46        6.58      2.66 o
  -2   7  19        0.99        1.79      1.95 o
  -1   7  19        0.42        0.02      1.82 o
   0   7  19        9.06       14.58      3.28 o
   1   7  19        2.53       -1.41      3.58 o
  -3   8  19        3.52        2.99      1.91 o
  -2   8  19        1.03       -2.06      2.06 o
  -1   8  19        1.01       -0.99      2.60 o
  -6   0  20       28.79       24.93      4.50 o
  -4   0  20       16.47        6.13      3.27 o
  -2   0  20        0.39        1.64      2.66 o
   0   0  20        1.59        2.25      2.66 o
   2   0  20        6.91        8.79      3.47 o
  -6   1  20        8.58        8.86      2.86 o
  -5   1  20        4.42        4.39      2.31 o
  -4   1  20        4.52        5.50      3.58 o
  -3   1  20        0.00        0.00      1.88 o
  -2   1  20        1.81        2.11      1.95 o
  -1   1  20       23.02       26.65      3.47 o
   0   1  20        0.24       -0.14      1.86 o
   1   1  20        0.37        1.29      3.07 o
   2   1  20        0.06       -0.93      2.86 o
  -6   2  20        2.15       -0.29      2.25 o
  -5   2  20       36.15       31.06      3.25 o
  -4   2  20        0.01        1.23      2.01 o
  -3   2  20        7.27        2.45      2.17 o
  -2   2  20        1.72        2.86      2.02 o
  -1   2  20        6.62        5.01      2.17 o
   0   2  20        2.38        3.47      2.24 o
   1   2  20        8.16        9.61      2.46 o
   2   2  20        8.59       12.26      2.60 o
  -6   3  20        9.14        5.98      2.38 o
  -5   3  20       30.35       33.86      3.32 o
  -4   3  20       24.66       28.33      3.17 o
  -3   3  20        3.28        3.90      2.09 o
  -2   3  20       18.41       17.38      2.82 o
  -1   3  20        0.01        3.73      2.15 o
   0   3  20        2.44        1.84      2.02 o
   1   3  20        1.32        0.64      2.66 o
   2   3  20       14.01       19.28      5.01 o
  -6   4  20        1.92        5.01      6.44 o
  -5   4  20        0.01       -2.25      2.25 o
  -4   4  20        5.32        5.36      2.44 o
  -3   4  20       59.57       71.55      4.33 o
  -2   4  20        1.54        7.35      2.38 o
  -1   4  20       18.03       16.85      2.82 o
   0   4  20       11.77       13.52      2.60 o
   1   4  20        0.33        1.43      2.02 o
  -5   5  20       13.55       17.21      2.89 o
  -4   5  20       52.20       49.36      3.90 o
  -3   5  20        1.47        2.71      2.15 o
  -2   5  20      108.90      125.52      5.49 o
  -1   5  20        0.70        1.23      2.96 o
   0   5  20        2.35        5.38      2.30 o
   1   5  20       10.33       13.85      2.60 o
  -4   6  20        0.61        0.87      2.24 o
  -3   6  20       26.91       30.76      4.70 o
  -2   6  20        2.35        3.45      2.15 o
  -1   6  20        4.52        3.53      2.15 o
   0   6  20        7.55       12.96      2.65 o
  -2   7  20        0.11        6.54      3.27 o
  -5   0  21        9.37        9.61      3.68 o
  -3   0  21        0.70       -2.25      2.25 o
  -1   0  21        3.17        5.93      3.07 o
   1   0  21        0.02        0.61      2.86 o
  -5   1  21        1.14        0.09      1.92 o
  -4   1  21        0.04        0.69      3.17 o
  -3   1  21        3.10        7.07      2.66 o
  -2   1  21        8.00        7.46      2.31 o
  -1   1  21        0.01        0.68      1.80 o
   0   1  21        3.14        3.86      2.24 o
   1   1  21        0.13       -1.12      1.88 o
  -5   2  21        0.64       -0.56      3.47 o
  -4   2  21        0.96        0.16      1.94 o
  -3   2  21        0.35        2.98      2.66 o
  -2   2  21        1.91        2.22      2.01 o
  -1   2  21        0.10        2.25      2.17 o
   0   2  21        2.47        1.57      2.01 o
   1   2  21        1.10       -0.13      2.09 o
  -5   3  21       10.15       11.73      2.67 o
  -4   3  21        0.58       -1.00      2.35 o
  -3   3  21       14.47       13.42      2.67 o
  -2   3  21        1.32        5.73      2.30 o
  -1   3  21        0.96        1.96      2.09 o
   0   3  21        1.02       -0.77      1.80 o
  -4   4  21        8.66        8.44      2.66 o
  -3   4  21        3.67        2.68      2.30 o
  -2   4  21        8.68        7.75      2.44 o
  -1   4  21        1.46        2.87      2.96 o
  -2   5  21        0.00        0.43      2.06 o
  -2   0  22        4.53       12.26      3.88 o
  -2   1  22        0.98        2.85      3.88 o
 
